# Supplementary material for: Variable Gene Dispersal Conditions and Spatial Deforestation Patterns Can Interact to Affect Tropical Tree Conservation Outcomes
Source: PLoS One. 2015 May 22;10(5):e0127745. doi: 10.1371/journal.pone.0127745 (PMC4441416; doi:10.1371/journal.pone.0127745)
Supplement: S1 Dataset — (XLSX) [file pone.0127745.s002.xlsx]

## Sheet: Mean Pop ER
Notes:
Mean Pop ER refers to mean population size in the entire fragment
First data column under each heading is the mean population size
Second data column under each heading is the standard deviation from 100 replicate runs.
E= Equal
N= Near
F= Far
S=seed or offspring
P= pollen
Age	Corner E-Pollen E-Seed		Corner E-Pollen N-Seed		Corner E-Pollen F-Seed		Corner N-Pollen E-Seed		Corner N-Pollen N-Seed		Corner N-Pollen F-Seed		Corner F-Pollen E-Seed		Corner F-Pollen N-Seed		Corner F-Pollen F-Seed		Road E-Pollen E-Seed		Road E-Pollen N-Seed		Road E-Pollen F-Seed		Road N-Pollen E-Seed		Road N-Pollen N-Seed		Road N-Pollen F-Seed		RoadF-Pollen E-Seed		Road F-Pollen N-Seed		Road F-Pollen F-Seed		CentralSq E-Pollen E-Seed		CentralSq E-Pollen N-Seed		CentralSq E-Pollen F-Seed		CentralSq N-Pollen E-Seed		CentralSq N-Pollen N-Seed		CentralSq N-Pollen F-Seed		CentralSq F-Pollen E-Seed
0	869	0	869	0	869	0	869	0	869	0	869	0	869	0	869	0	869	0	869	0	869	0	869	0	869	0	869	0	869	0	869	0	869	0	869	0	869	0	869	0	869	0	869	0	869	0	869	0	869
1	1235.56	16.315	1549.59	18.107	961.11	14.031	1269.27	14.935	1602.7	20.885	971.56	12.321	1127.8	19.699	1358.21	26.965	936.49	30.071	1229.98	16.5	1535.11	20.326	972.67	14.857	1254.32	17.331	1577.51	20.444	976.38	13.867	1139.68	20.352	1356.29	27.373	951.94	41.339	1233.55	18.411	1542.76	19.936	974.25	13.797	1257.58	19.314	1573.05	18.739	983.22	13.107	1153.74
2	1499.96	23.11	2040.34	27.114	1027.74	15.986	1560.17	23.699	2126.06	34.787	1043.01	18.014	1316.44	29	1713.29	41.605	983.82	51.93	1492.74	24.785	2013.07	32.627	1047.4	17.599	1532.98	25.758	2088.13	30.61	1057.14	18.877	1337.37	29.088	1708.68	46.264	1011.53	71.083	1498.63	25.434	2021.81	29.252	1050.81	17.965	1537.17	22.892	2080.86	31.117	1064.72	16.31	1363.46
3	1691.27	25.346	2391.9	35.196	1075.99	18.41	1771.34	28.085	2498.02	37.433	1095.9	21.397	1454.75	37.706	1965.48	55.98	1017.08	67.606	1688.39	31.1	2357.03	39.478	1097.51	18.71	1739.42	31.203	2454.55	45.17	1112.59	23.269	1479.58	33.034	1961.61	60.207	1055.37	93.236	1688.58	31.613	2363.01	36.202	1106.11	21.477	1736.79	32.499	2438.67	41.701	1125.37	20.644	1510.61
4	1830.92	30.977	2642.47	45.46	1111.29	17.679	1921.75	31.276	2767.41	46.227	1133.42	22.244	1551.16	44.853	2145.76	59.63	1043.7	78.407	1823.08	33.494	2598.01	47.406	1140.25	21.054	1887.59	32.496	2715.93	50.766	1153.86	25.619	1578.46	34.583	2140.66	65.142	1083.98	107.418	1825.37	33.015	2609.34	41.714	1145.62	23.704	1885.12	36.736	2696.11	49.74	1164.21	22.747	1622.79
5	1933.52	31.12	2822.48	51.237	1132.12	20.775	2033.43	36.084	2953.91	57.747	1157.89	21.128	1624.41	46.137	2276.64	66.626	1057.53	85.989	1922.69	37.557	2775.87	56.389	1166.81	24.194	1994.95	37.735	2899.7	54.503	1180.48	27.413	1653.49	40.233	2267.42	72.125	1101.93	113.028	1924.54	39.01	2782.55	42.601	1171.44	24.793	1992.34	42.505	2878.13	56.971	1193.33	23.024	1701.33
6	2002.54	32.698	2948.79	56.4	1145.12	20.452	2109.99	39.602	3085.94	63.193	1172.76	24.125	1675.11	49.841	2367.75	74.158	1067.98	91.995	1997.58	39.999	2892.32	60.655	1183.65	24.742	2066.93	43.109	3026.89	60.235	1198.7	28.179	1705.43	44.31	2359.55	79.918	1116.37	126.032	1997.9	41.615	2908.23	46.662	1191.52	24.632	2063.98	38.04	3004.23	60.176	1210.19	23.082	1757.72
7	2050.39	37.19	3032.23	54.005	1156.83	24.154	2162.53	40.703	3178.3	67.824	1183.18	24.57	1707.27	51.547	2435.49	78.094	1072.68	93.943	2042.63	42.958	2977.72	64.922	1194.45	26.64	2115.99	45.131	3116.3	63.667	1213.99	32.766	1740.56	46.095	2427.41	86.265	1124.02	134.526	2044.46	41.389	2993.45	55.027	1202	26.049	2114.38	41.937	3094.75	66.943	1222.27	26.571	1796.69
8	2083.82	40.139	3089.39	60.074	1161.29	24.174	2202.07	43.416	3237.77	70.853	1188.1	26.501	1728.63	54.778	2475.31	80.972	1072.66	96.64	2071.35	47.745	3034.21	60.714	1200.45	28.122	2148.57	45.48	3175.17	61.303	1219.77	34.753	1762.49	44.555	2468.38	87.033	1128.29	140.01	2080.2	41.353	3052.52	59.184	1206.65	29.151	2145.86	43.497	3153.81	68.798	1231.48	26.116	1821.05
9	2106.29	40.625	3131.07	63.978	1164.66	28.015	2229.25	50.465	3283.46	76.546	1192.35	28.322	1741.69	59.13	2500.5	87.562	1070.72	102.798	2097.48	47.837	3074.86	62.966	1202.86	30.699	2174.4	43.843	3219.18	72.41	1221.58	35.672	1776.74	48.047	2494.99	91.883	1128.68	142.064	2098.52	44.882	3089.81	65.682	1209.61	29.107	2164.27	45.051	3194.35	75.272	1233.47	27.814	1837.69
10	2121.84	40.722	3164.43	66.647	1163.71	26.719	2244.75	51.914	3320.8	78.906	1190.4	28.802	1751.78	59.946	2520.19	89.982	1071.88	107.668	2111.68	47.581	3102.36	70.603	1201.53	31.453	2189.57	44.991	3248.04	75.912	1221.43	35.26	1785.37	50.48	2515.15	90.268	1127.44	144.311	2116.94	45.268	3113.57	68.086	1212.71	30.052	2184.66	46.43	3222.72	76.816	1234.58	27.114	1852.96
11	2133.29	45.828	3184.08	73.215	1160.45	25.594	2253.8	49.991	3343.78	76.59	1188.45	28.441	1759.38	59.449	2537.84	96.495	1071.36	108.232	2121.66	49.162	3127.47	75.869	1200.14	33.494	2198.84	44.873	3259.81	81.413	1223.15	34.734	1792.68	51.576	2531.91	93.144	1125.46	146.722	2122.53	47.419	3134.8	74.981	1211.28	30.663	2197.84	48.776	3243.67	77.858	1236.02	28.794	1859.44
12	2136.5	46.983	3198.8	77.93	1160.51	27.736	2266.04	52.689	3360.59	79.69	1186.71	28.98	1758.29	57.74	2548.22	97.221	1067	109.624	2126.82	50.939	3146.92	81.622	1197.05	32.268	2208.27	48.659	3275.24	89.066	1222.15	37.348	1800.07	55.252	2546.35	94.267	1123.32	148.878	2130.49	49.14	3148.45	75.453	1210.18	32.275	2208.4	51.123	3259.8	79.969	1236.33	31.801	1861.06
13	2144.03	49.019	3209.22	81.301	1158.38	27.703	2273.15	55.709	3373.47	81.596	1184.08	31.415	1761.08	57.935	2555.89	100.205	1063.51	112.29	2127.85	51.285	3156.68	83.807	1198.13	30.874	2207.64	51.59	3284.96	91.594	1221.13	39.201	1802.92	55.104	2551.65	91.953	1121.41	149.026	2135.16	55.126	3159.35	73.623	1206.95	35.262	2211.95	56.575	3271.28	78.768	1233.41	30.216	1864.67
14	2150.57	51.614	3213.12	84.656	1155.07	29.363	2277.92	56.528	3383.98	84.228	1180.39	32.011	1763.33	58.279	2561.36	102.342	1058.98	113.578	2128.34	53.341	3169.01	87.12	1195.88	30.122	2214.34	59.409	3301.61	92.048	1219.89	39.813	1808.22	50.872	2562	90.672	1118.46	148.455	2139.62	58.065	3168.37	75.246	1205.96	32.975	2220.93	59.187	3274.04	81.793	1232.26	32.076	1864.98
15	2150.08	49.905	3222.98	82.794	1149.94	29.673	2281.25	58.031	3392.18	88.079	1178.28	33.524	1764.27	60.381	2559.79	100.585	1055.3	112.967	2129.11	57.294	3178.04	94.92	1194.09	31.948	2219.45	64.875	3307.39	92.034	1218.35	39.534	1809.07	53.817	2564.7	91.615	1116.11	149.005	2141.94	62.65	3168.58	76.89	1200.61	36.762	2223.2	59.637	3278.99	85.116	1232.68	30.32	1864.07
16	2154.14	49.73	3229.66	81.464	1147.73	31.938	2279.11	58.899	3396.37	89.157	1175.16	31.385	1763.07	59.714	2564.85	104.838	1055	110.83	2131.67	55.262	3185.34	97.019	1190.89	35.465	2222.4	59.447	3308.48	95.841	1216.5	42.054	1805.75	54.856	2563.03	93.198	1114.41	149.309	2144.16	65.112	3168.72	79.943	1196.88	37.297	2230.46	61.71	3284.87	89.249	1230.08	30.856	1865.51
17	2150.29	51.544	3240.49	87.618	1142.37	31.715	2280.35	61.191	3400.05	91.748	1172.27	33.356	1761.49	60.48	2567.3	109.786	1050.27	117.653	2133.42	57.403	3187.85	96.207	1189.37	37.174	2221.8	57.521	3314.8	94.522	1213.84	39.512	1802.66	57.213	2564.59	92.412	1110.09	149.398	2142.23	62.947	3169.97	75.251	1195.15	36.119	2228.03	64.988	3290.89	91.585	1226.48	30.693	1864.8
18	2148.12	57.737	3241.43	88.71	1138.96	33.722	2281.51	63.516	3403.97	99.479	1165.89	32.631	1759.46	62.429	2564.54	106.93	1047.9	118.919	2136.49	53.733	3186.79	95.527	1187.99	36.58	2226.47	66.147	3318.57	97.61	1207.9	40.744	1801.75	60.94	2572.9	99.16	1107.31	153.181	2140.43	66.509	3174.84	78.471	1189.42	37.689	2229.14	68.613	3290.64	89.76	1222.95	32.953	1867.26
19	2144.74	60.592	3241.25	90.578	1136.5	33.743	2279.52	68.602	3408.56	100.373	1162.03	31.624	1756.35	62.466	2565.65	105.902	1042.13	119.297	2132.55	55.94	3192.12	99.57	1182.97	38.231	2225.71	68.482	3323.92	104.403	1202.24	39.031	1803.87	60.662	2567.25	100.212	1102.14	152.301	2138.88	69.562	3176.65	78.78	1186.44	37.802	2229.89	66.924	3291.8	89.145	1216.92	33.091	1868.26
20	2144.23	63.821	3241.08	91.261	1133.61	33.608	2279.44	70.613	3409.11	107.019	1157.49	33.743	1755.27	58.724	2564.35	107.788	1036.87	115.982	2130.34	58.319	3189.49	98.638	1179.32	38.656	2223.03	71.13	3318.63	102.281	1198.88	37.983	1805.38	63.425	2569.71	102.612	1096.73	153.334	2138.21	67.979	3175.39	83.806	1182.36	39.96	2228.06	62.302	3296.91	94.755	1212.02	33.075	1868.47
21	2144.51	63.307	3235.94	97.492	1129.22	32.864	2276.94	68.987	3402.46	110.474	1151.84	33.42	1752.85	61.942	2564.83	109.607	1032.84	116.559	2129.73	63.812	3195.75	99.855	1175.06	39.364	2228.06	70.799	3317.59	105.954	1195.63	40.122	1799.96	61.092	2564.09	108.951	1091.06	150.524	2134.02	68.964	3178.11	89.135	1178.62	38.574	2222.21	62.935	3299.44	94.007	1208.81	34.45	1865.53
22	2140.68	64.986	3233.39	101.926	1126.05	32.794	2272.79	72.161	3399.63	113.524	1150.56	31.3	1750.06	67.464	2561.89	106.93	1026.56	111.69	2129.39	63.223	3192.98	102.726	1169.82	38.739	2224.55	71.261	3314	107.268	1190.09	38.601	1796.81	60.666	2564.61	112.475	1087.15	153.019	2132.11	69.878	3180.57	89.116	1176.63	36.989	2219.1	65.139	3301.42	93.447	1206.13	36.315	1861.47
23	2137.82	69.848	3236.96	103.822	1123.71	32.625	2272.51	73.844	3398.7	113.11	1147.17	32.554	1746.08	71.146	2556.41	107.79	1022.14	116.851	2129.71	68.808	3188.85	101.032	1166.57	40.518	2218.86	71.162	3310.55	111.221	1185.22	40.252	1793.97	62.583	2565.17	110.874	1083.86	153.178	2131.22	73.999	3183.16	92.503	1172.3	39.636	2215.99	62.857	3304.2	94.934	1205.28	39.269	1858.31
24	2135.38	70.187	3235.39	105.537	1119.49	31.552	2268.28	70.239	3397.32	109.527	1143.61	33.119	1745.33	73.344	2554.22	110.436	1018.39	116.813	2126.81	66.963	3185.3	100.898	1160.11	42.072	2216.48	70.402	3307.99	112.435	1181.89	39.88	1790.08	68.675	2563.3	112.647	1077.67	150.726	2127.04	74.381	3183.54	96.837	1170.74	40.049	2213.24	67.254	3307.25	101.533	1200.05	37.649	1855.4
25	2130.45	67.502	3233.62	107.911	1115.01	32.89	2266.95	70.988	3396.92	112.436	1136.71	32.601	1743.39	73.514	2546.47	114.971	1012.98	117.158	2124.4	68.121	3181.1	101.783	1157.02	39.876	2215.06	72.03	3303.65	111.543	1178.23	40.945	1789.88	69.404	2562.93	114.121	1073.39	153.359	2127.88	76.921	3185.29	95.226	1165.07	36.267	2212.58	66.335	3305.58	110.707	1195.41	35.654	1854.13
26	2124.92	65.79	3228.97	107.749	1112.73	31.42	2266.54	76.357	3392.01	116.456	1132.6	33.206	1740.44	73.381	2546.82	120.208	1005.79	118.096	2125.06	71.88	3183.3	103.956	1149.92	41.344	2209.11	73.234	3301.41	118.07	1173.4	41.85	1784.17	69.881	2558.13	115.928	1070.05	154.389	2121.97	76.5	3186.73	97.368	1160.22	35.154	2213.71	69.926	3305.42	112.41	1189.56	34.133	1851.7
27	2121.65	63.472	3230.07	111.59	1105.65	31.352	2260.34	78.544	3392.71	114.096	1127.88	36.74	1735.23	72.356	2545.56	125.486	1003.57	117.755	2122.1	71.404	3180.65	104.572	1145.4	40.352	2204.32	71.693	3303.49	119.668	1169.06	41.729	1782.81	70.894	2556.87	116.006	1065.47	156.27	2117.78	75.353	3184.81	100.812	1155.93	35.333	2210.1	73.128	3300.96	111.68	1184.89	37.816	1847.71
28	2113.35	68.394	3227.34	109.515	1100.09	32.547	2259.58	79.441	3390.03	113.634	1125.23	38.264	1729.73	74.69	2544.46	129.832	998.38	118.285	2118.02	71.171	3184.58	106.3	1141.24	41.533	2203.46	73.535	3300.92	117.669	1163.98	42.126	1777.77	71.579	2554.17	118.251	1062.78	159.465	2113.18	72.6	3183.37	103.289	1151.08	36.64	2210.62	75.511	3300.77	111.641	1180.69	38.783	1846.46
29	2113.6	69.501	3222.58	108.233	1093.22	33.672	2258.21	81.529	3388.63	117.609	1120.63	37.635	1724.18	75.889	2544.79	127.677	992.63	116.277	2117.19	70.522	3182.85	104.062	1139.34	41.849	2203.5	73.181	3300.78	120.935	1160.26	42.479	1772.21	69.264	2555.61	119.424	1059.57	160.666	2112.37	72.034	3184.62	108.714	1147.77	38.083	2202.13	75.9	3298.09	110.651	1175.37	39.275	1840.96
30	2115.13	69.766	3221.68	108.65	1091.62	35.068	2253.78	82.458	3384.65	117.2	1115.08	38.627	1720.87	74.464	2543.3	129.395	988.58	120.28	2114.95	70.817	3183.41	103.638	1137.99	41.555	2199.97	77.364	3296.52	121.14	1155.67	42.941	1769.98	72.022	2553.21	119.752	1056.16	158.404	2107.76	74.149	3184.68	111.648	1144.6	38.469	2196.49	78.242	3301.29	108.131	1171.12	37.557	1839.58
31	2109.35	70.568	3223.45	108.222	1088.56	35.054	2251.18	83.402	3386.23	119.869	1112.24	38.779	1720.64	78.645	2541.48	133.577	983.59	121.298	2115.17	72.301	3184.64	104.483	1134.45	40.623	2191.24	77.836	3299.58	123.937	1152.49	42.907	1764.44	71.854	2547.4	119.259	1050.65	157.831	2105.29	75.409	3185.98	113.189	1141.73	40.502	2193.77	79.384	3300.97	110.669	1168.63	39.728	1839.49
32	2108.32	70.948	3222.66	109.904	1086.96	36.075	2249.16	82.822	3385.03	118.709	1108.98	37.911	1716.04	82.262	2545.22	130.254	978.38	120.27	2108.44	71.729	3184.89	110.005	1132.52	41.781	2186.8	76.328	3298.76	122.466	1149.69	42.57	1762.85	70.493	2543.13	121.917	1045.56	159.511	2103.86	78.232	3185.23	110.213	1136.62	41.601	2194.61	77.488	3300	111.98	1165.29	41.135	1835.48
33	2106.97	72.12	3221.82	111.844	1084.15	35.114	2247.08	85.634	3385.19	122.749	1105.04	40.974	1712.21	81.655	2539.75	127.501	974.94	121.142	2103.54	68.271	3180.9	112.934	1125.13	42.945	2187.32	80.245	3295.48	120.898	1148.17	42.539	1759.2	71.928	2544.21	124.428	1041.46	160.246	2100.23	77.589	3184.74	112.212	1131.63	42.458	2194.8	78.839	3303.03	111.241	1159.64	43.16	1824.21
34	2104.96	70.68	3217.27	117.823	1081.8	36.125	2242.86	91.335	3389.16	126.527	1100.65	43.204	1708.49	82.689	2540.52	125.291	971.74	122.842	2100.92	72.293	3183.3	105.994	1121.52	42.549	2181.84	78.884	3298.06	123.506	1142.54	43.21	1760.16	71.559	2542.35	123.697	1039.81	159.125	2100.94	78.858	3189.71	113.632	1131.09	41.711	2189.38	78.029	3304.94	116.141	1155.55	44.436	1823.28
35	2106.73	74.203	3216.99	119.078	1077.14	37.986	2242.3	97.797	3391.08	126.325	1097.52	40.4	1706.53	80.627	2539.55	125.691	969.43	121.592	2097.24	70.937	3183.26	110.392	1116.63	41.959	2178.66	81.911	3301.53	121.745	1139.87	44.008	1758.22	68.845	2543.15	130.241	1037.02	155.532	2104.18	82.047	3190.99	116.173	1127.13	41.069	2189.13	79.898	3307.18	116.595	1153.3	44.607	1818.12
36	2104.36	73.004	3218.98	122.287	1073.16	37.215	2246.28	97.533	3393.65	129.339	1093.2	39.091	1700.55	82.385	2537.43	128.325	965.34	119.408	2096.04	73.681	3185.71	112.159	1112.25	42.584	2173.53	83.315	3302.44	129.035	1136.68	46.617	1754.41	66.996	2543.29	133.453	1030.78	160.703	2102.51	80.455	3189.95	116.124	1122.96	43.705	2187.31	80.636	3305.03	117.682	1151.03	45.283	1819.97
37	2102.67	71.194	3217.81	131.025	1070.53	38.47	2242.91	97.288	3394.29	131.815	1089.02	40.033	1696.25	82.549	2540.19	128.987	962.35	117.139	2096.49	74.732	3182.4	108.366	1105.25	40.71	2175.68	81.938	3302.02	127.308	1133.82	46.9	1754.82	71.71	2544.96	132.142	1024.61	159.526	2099.31	80.344	3190.84	119.873	1121.68	44.188	2183.92	84.994	3303.02	117.177	1148.09	46.822	1816.53
38	2102.22	76.027	3218.99	130.459	1066.21	41.558	2243.85	97.95	3398.31	131.859	1089.11	41.148	1697.94	78.634	2543.19	130.803	958.34	116.343	2097.94	75.382	3180.49	113.436	1103.55	42.139	2175.38	85.586	3302.9	130.814	1131.82	46.748	1751.48	73.845	2541.39	132.681	1022.21	161.538	2097.14	77.83	3194.2	117.204	1116.88	44.221	2180.28	88.227	3306.91	116.021	1146.98	43.457	1817.16
39	2103.36	76.857	3224.07	134.068	1059.16	41.845	2242.99	101.533	3398.79	129.785	1084.95	41.367	1695.18	78.943	2547.11	136.032	954.02	119.117	2097.25	79.158	3182.22	117.447	1103.88	41.947	2174.64	88.884	3306.53	130.768	1128.8	44.945	1750.07	77.452	2550.47	135.005	1019.53	160.847	2099.1	72.087	3195.59	118.608	1112.14	46.176	2181.76	90.188	3307.94	114.982	1140.91	44.247	1815.31
40	2103.05	75.259	3226.72	135.658	1053.75	41.878	2244.04	98.559	3403.37	130.724	1081.35	41.755	1695.46	81.199	2547.58	132.469	948.19	121.625	2095.57	81.806	3187.21	119.41	1102.14	43.963	2170.37	91.001	3314.73	133.288	1125	42.648	1750.23	77.498	2546.97	139.265	1001.07	48.378	2094.01	75.214	3199.87	120.6	1111.38	46.215	2177.59	91.151	3306.24	117.971	1140.8	45.071	1817.29
41	2104.91	74.646	3228.21	137.451	1052.15	42.548	2241.05	101.385	3406.14	129.863	1080.58	42.533	1696.5	84.043	2549.9	133.722	944.02	122.799	2097.34	84.515	3191.73	124.172	1096.97	42.426	2171.84	87.468	3317.37	136.257	1121.87	41.94	1749.82	78.415	2548.65	137.845	996.01	46.844	2095.68	76	3202.08	124.088	1109.68	46.668	2179.84	87.978	3306.3	117.015	1135.86	47.258	1816.5
42	2107.24	75.867	3231.32	138.418	1049.18	42.239	2238.99	95.239	3411.11	133.86	1078.06	44.115	1694.82	84.78	2549.48	136.343	940.51	122.987	2098.2	83.043	3195.78	122.312	1093.26	41.965	2175.98	82.039	3318.53	139.474	1120.56	42.99	1747	75.968	2549.44	137.031	995.84	46.837	2094.69	81.362	3201.85	127.928	1109.63	46.795	2179.03	88.318	3309.04	116.803	1132.44	47.78	1817.22
43	2104.97	75.326	3232.1	139.454	1045.43	41.69	2243.1	96.856	3413.38	132.98	1074.89	42.292	1693.06	87.921	2549.45	136.609	937.84	127.543	2104.34	81.592	3200.3	119.603	1092.91	42.512	2174.33	79.41	3320.78	142.474	1120.29	45.104	1747.25	80.976	2544.23	138.412	990.7	46.056	2098.5	80.265	3204.18	126.865	1105.12	46.917	2181.2	85.149	3311.35	119.289	1129.4	47.83	1816.34
44	2102.35	76.875	3234.45	134.949	1043.41	40.402	2246.59	100.62	3418.09	134.334	1075.08	43.203	1691.14	88.473	2549.27	137.82	934.53	127.042	2105.77	81.989	3203.86	121.715	1093.06	43.271	2181.46	84.057	3329.27	139	1118.05	44.135	1745.13	81.885	2546.46	143.788	988.2	46.45	2103.56	82.29	3206.35	126.91	1103.73	46.83	2181.18	89.125	3313.65	122.654	1126.44	48.918	1817.96
45	2103.51	78.106	3238.9	136.639	1038.36	38.345	2248.38	101.215	3418.27	135.44	1072.36	43.453	1688.51	87.667	2551.56	139.399	931.6	126.923	2108.64	82.525	3204.81	121.057	1085.13	42.579	2184.92	85.903	3331.66	141.936	1115.55	44.06	1747.74	84.33	2551.26	141.474	985.85	49.922	2100.21	84.14	3207.27	129.343	1099.8	46.991	2184.8	84.214	3314.41	125.553	1124.59	46.57	1815.4
46	2107.18	82.054	3243.8	136.44	1036.9	37.66	2247.18	101.668	3424.98	136.671	1070.3	42.863	1691.14	88.751	2550.39	142.743	929.25	130.348	2105.48	82.784	3212.6	124.356	1083.24	44.917	2183.69	88.941	3328.65	147.627	1115.11	44.844	1746.33	80.954	2553.8	143.043	983.47	50.549	2103.9	86.842	3211.32	132.724	1099.67	48.777	2191.52	86.443	3321.79	131.071	1123	46.194	1816.04
47	2110.67	81.046	3249.68	134.554	1033.83	36.082	2245.03	100.89	3430.48	135.704	1070.28	41.155	1689.87	86.606	2549.54	141.024	924.87	131.25	2108.73	83.071	3212.4	127.048	1083.27	45.471	2182.21	89.45	3339.38	150.047	1113.92	46.693	1743.24	82.909	2554.61	146.309	980.15	49.174	2103.65	85.323	3214.81	139.054	1098.72	48.557	2191.02	86.444	3330.59	132.533	1119.19	47.161	1813.19
48	2111.07	77.491	3251.77	137.863	1031.65	38.177	2251.07	101.01	3430.66	132.729	1067.77	42.897	1688.51	86.597	2552.17	150.078	922.61	126.523	2107.06	84.868	3213.49	131.737	1083.91	44.003	2182.91	89.262	3348.97	152.725	1107.67	45.462	1742.53	80.762	2557.45	148.441	975.7	52.508	2100.19	79.876	3217.73	141.289	1097.4	50.128	2194.28	90.538	3338.3	132.355	1118.94	48.441	1815.41
49	2112.65	80.427	3251.44	138.621	1026.8	40.476	2253.31	101.466	3433.03	129.597	1064.6	43.775	1688.12	84.136	2558.56	146.495	918.71	128.583	2108.51	80.038	3216.05	131.416	1080.57	45.103	2181.69	89.803	3351.7	153.278	1107.14	49.704	1742.32	82.846	2561.24	149.388	972.75	50.586	2099.7	79.339	3219.07	143.991	1093.72	48.53	2196.16	92.917	3340.45	133.011	1117.32	47.561	1813.18
50	2113.35	81.499	3264.02	140.006	1025.57	41.335	2252.38	101.198	3438.97	129.322	1065.5	41.699	1686.96	85.117	2561.59	149.616	916.57	126.396	2110.35	81.536	3226.47	133.746	1080.79	44.625	2186.31	90.111	3351.66	149.68	1104.49	47.498	1741.58	85.581	2561.87	147.919	968.76	51.602	2100.28	82.132	3219.22	136.691	1088.19	49.581	2194.53	93.35	3348.46	136.809	1114.68	45.896	1816.05
51	2112.74	84.35	3264.47	140.298	1021.69	43.388	2251.62	96.049	3442.8	133.781	1062.82	42.812	1684.84	85.145	2561.68	154.417	918.1	126.182	2115.42	82.226	3234.62	133.161	1077.23	46.455	2187.76	90.458	3357.67	148.275	1103.35	48.558	1740.67	83.856	2565.1	144.991	968.59	50.397	2099.53	89.485	3228.87	137.774	1085.35	46.763	2192.41	95.368	3358.56	136.596	1114.46	48.629	1817.06
52	2110.66	82.247	3268.14	144.386	1019.9	41.422	2253.24	95.602	3443.21	135.433	1061.02	43.376	1688.14	86.172	2567.58	154.429	915.94	126.868	2112.17	80.756	3239.04	134.307	1072.07	45.153	2188.26	92.614	3363.29	146.698	1099.3	48.04	1741.77	84.697	2566.71	146.542	968.75	52.698	2103.32	90.229	3236	142.371	1084.66	49.751	2196.83	94.517	3365.86	144.122	1109.73	51.716	1819.44
53	2112.8	86.224	3270.25	142.396	1019.27	41.237	2254.66	96.566	3449.48	137.884	1057.68	41.011	1683.76	86.242	2570.38	156.838	913.15	125.481	2116.55	78.806	3244.87	134.799	1069.43	45.419	2187.06	97.23	3365.03	150.835	1094.69	49.239	1743.94	85.004	2567.96	144.964	967.23	51.975	2101.67	94.043	3238.93	144.59	1083.01	49.931	2196.42	93.216	3369.53	146.409	1108.13	51.351	1820.41
54	2111.34	81.901	3274.45	144.966	1016.43	41.775	2256.54	97.043	3457.95	145.065	1052.23	42.897	1682.36	84.119	2577.24	157.131	911.02	130.721	2119.42	84.154	3249.89	133.997	1065.81	46.183	2187.31	96.564	3367.94	150.697	1094.63	51.007	1741.35	84.267	2574.21	146.789	965.7	51.61	2109.5	93.286	3244.65	147.799	1080.86	47.769	2195.49	95.653	3372.87	144.835	1106.16	49.592	1826.23
55	2113.15	79.254	3278.75	148.1	1015	40.193	2255.85	102.296	3463.89	143.455	1046.54	43.344	1684.99	85.725	2581.25	153.676	906.85	128.123	2117.88	82.539	3254.6	141.487	1066.35	45.397	2192.15	96.752	3371.66	153.599	1094.25	48.812	1742.27	84.153	2577.59	145.462	961.94	52.862	2109.74	94.064	3248.59	151.637	1079.47	45.917	2201.17	95.955	3373.98	148.094	1103.34	50.498	1822.5
56	2114.76	84.314	3281.66	142.308	1012.88	39.45	2258.76	102.186	3472.56	145.542	1044	46.434	1684.44	87.378	2583.44	154.221	905.6	132.257	2111.04	83.58	3259.01	142.805	1062.62	47.27	2197.19	101.435	3377.12	156.46	1094.08	47.948	1746.64	84.548	2580.86	148.506	959.71	51.854	2109.87	90.604	3252.79	147.778	1079.38	48.537	2203.32	100.015	3376.25	150.351	1099.25	50.152	1820.28
57	2118.38	85.655	3288.18	145.47	1010.81	39.086	2262.05	104.412	3480.09	140.885	1042.56	46.566	1683.85	89.468	2587.03	155.913	901.69	132.626	2117.85	85.433	3259.87	144.799	1059.9	48.099	2194.84	99.703	3378.98	159.988	1092.81	47	1745.65	86.635	2582.3	149.444	959.24	53.558	2113.53	91.619	3257.16	150.55	1076.5	49.917	2203.85	99.217	3383.45	149.065	1098.96	47.073	1816.11
58	2122.16	84.132	3289.42	148.987	1009.69	40.696	2260.59	105.481	3485.87	141.282	1041.11	47.363	1682.12	89.574	2589.43	155.575	896.37	132.247	2116.96	87.207	3266.62	147.564	1057.28	47.389	2191.46	101.279	3387.18	156.722	1089.83	47.76	1746.36	90.512	2587.37	150.46	956.42	53.626	2111.01	91.71	3266.91	149.281	1073.69	51.42	2204.42	106.191	3389.38	152.561	1097.65	44.673	1816.86
59	2120.08	83.821	3294.69	156.756	1009.15	42.754	2257.48	105.174	3488.17	138.804	1039.49	48.416	1680.41	89.242	2589.62	154.872	895.48	130.703	2117.32	86.306	3269.47	152.75	1056.27	48.999	2192.46	105.43	3393.81	157.437	1087.41	47.079	1744.92	90.703	2588.46	153.418	954.25	52.977	2113.63	91.494	3268.13	144.229	1072.42	53.516	2207.11	106.441	3394.37	154.078	1094.32	42.633	1818.16
60	2121.63	83.363	3300.08	159.671	1005.88	42.878	2257.19	107.827	3491.31	138.264	1037.97	47.426	1681.83	88.623	2591.03	155.86	894.58	133.574	2120.32	89.713	3272.9	149.099	1055.86	52.109	2191.84	108.309	3398.43	161.531	1084.63	47.605	1744.39	88.028	2586.4	154.528	951.56	52.115	2116.74	90.419	3271.77	143.193	1072.02	51.614	2208.33	106.456	3400.79	157.658	1094.34	44.219	1815.28
61	2122.6	83.687	3302.66	162.207	1000.16	42.496	2258.82	106.662	3501.58	138.233	1035.97	46.269	1678.81	89.245	2589.91	155.235	892.53	137.907	2123.21	90.18	3276.59	152.47	1052.29	51.007	2195.04	108.51	3405.86	166.106	1082.43	49.502	1744.66	91.265	2591.01	160.861	950.42	51.531	2119.39	91.714	3274.31	139.227	1070.51	51.015	2206.98	105.083	3402.76	160.389	1091.22	43.973	1817.51
62	2123.28	88.782	3311.06	164.428	997.82	40.905	2261.53	107.741	3503.98	136.879	1033.76	46.4	1682.66	86.234	2589.78	156.841	891.83	134.898	2120.61	87.602	3279.35	151.845	1049.86	52.705	2194.11	110.987	3412.86	169.446	1079.93	50.129	1744.61	89.088	2595.2	160.017	947.75	49.82	2117.94	94.15	3280.83	141.001	1065.99	51.332	2208.29	102.921	3408.26	161.195	1089.65	45.84	1815.33
63	2121.76	91.414	3309.38	163.3	995.27	40.657	2262.05	109.807	3509.38	135.609	1031.14	47.542	1682.87	91.311	2592.98	162.363	888.08	135.385	2119.03	87.607	3278.2	151.56	1047.13	53.634	2189.92	111.001	3413.98	174.136	1076.66	50.474	1744.96	94.528	2595.69	158.672	946.66	52.647	2116.54	97.228	3279.14	141.38	1065.31	52.99	2209.44	105.238	3414.63	162.389	1088.61	43.678	1816.85
64	2119.46	96.279	3314.46	163.712	992.2	43.279	2262.27	111.87	3507.78	138.075	1028.33	50.762	1680.47	89.537	2591.15	169.288	885	135.887	2116.9	90.271	3280.01	152.96	1044.55	53.809	2194.3	109.472	3416.25	180.207	1075.5	52.711	1740.6	88.996	2594.01	156.85	943.42	53.476	2115.19	93.926	3283.52	140.01	1063.71	53.167	2207.63	108.741	3417.86	165.236	1085.79	45.279	1815.43
65	2122.8	96.34	3317.28	164.911	990.63	45.258	2265.86	115.919	3505.05	141.36	1026.87	50.547	1681.7	86.882	2598.41	166.444	881.11	136.055	2116.53	88.567	3289.47	152.244	1041.7	50.023	2196.39	109.206	3416.84	182.008	1069.51	52.778	1738.24	91.499	2592.87	159.484	940.08	54.342	2114.96	94.905	3286.72	143.331	1061.36	53.304	2209.28	106.805	3420.01	162.224	1082.55	47.494	1812.47
66	2120.12	96.546	3319.31	161.842	990.96	43.727	2263.43	113.173	3503.61	144.568	1025.95	50.12	1680.09	87.467	2597.97	168.581	875.63	140.668	2119.87	89.122	3292.96	159.254	1039.47	51.438	2196.66	108.445	3417.92	179.396	1068.82	53.875	1736.44	94.415	2597.64	157.821	939.92	54.389	2115.69	96.041	3290.21	143.408	1061.16	51.526	2208.19	100.952	3420.38	165.257	1083.27	46.358	1811.82
67	2116.38	96.734	3321.55	162.582	989.92	41.26	2262.7	114.784	3509.97	144.544	1023.26	49.608	1679.1	86.686	2600.25	168.944	870.49	143.035	2118.31	92.282	3287.19	157.95	1037.91	50.5	2192.22	111.429	3416.58	175.65	1066.96	50.688	1735.51	96.799	2599.23	156.949	935.75	53.364	2115.85	98.849	3287.89	144.748	1062	54.672	2208.44	103.401	3420.06	169.867	1078.35	49.113	1812.61
68	2115.87	96.523	3317.08	165.514	988.25	42.126	2261.09	116.383	3513.49	140.145	1019.37	49.537	1680.55	91.59	2597	168.418	870.26	145.399	2119.32	96.459	3288.28	160.88	1033.11	49.285	2190.37	115.97	3416.47	174.234	1062.8	50.31	1732.94	97.033	2602.39	158.824	932.69	52.582	2115.62	95.142	3289.88	147.621	1056.17	51.694	2207.33	105.207	3418.25	169.64	1077.3	48.277	1810.91
69	2112.52	99.933	3314.64	165.369	986.19	44.322	2260.37	114.644	3516.21	136.993	1018.3	52.022	1677.53	89.163	2594.83	167.051	869.26	144.287	2120.4	92.656	3287.63	160.007	1031.63	49.733	2190.61	117.257	3416.16	169.526	1057.57	50.977	1733.12	98.673	2601.94	157.858	932.24	52.001	2116.64	97.533	3290.67	153.482	1053.13	52.317	2205.22	109.449	3420.2	176.306	1075.47	47.315	1810.18
70	2106.67	96.293	3320.58	172.527	983.47	44.577	2261.52	115.713	3518.65	137.946	1015.55	53.395	1672.52	91.239	2594.94	166.913	866.24	143.348	2115.86	93.001	3288.06	161.428	1031.79	50.682	2190.55	111.422	3419.59	178.263	1055.24	50.78	1736.68	97.456	2601.59	162.265	928.73	50.478	2114.88	96.004	3293.79	153.459	1047.68	54.235	2201.57	109.06	3419.93	170.298	1069.69	47.436	1809.76
71	2105.71	92.513	3320.77	167.391	979.06	47.031	2257.3	116.483	3517.43	144.571	1011.25	53.858	1667.34	90.99	2591.33	165.393	866.03	144.563	2115.07	91.958	3287.45	162.229	1029.21	51.831	2188.37	116.383	3421.56	177.272	1054.33	53.416	1735.62	101.51	2602.75	164.43	928.73	54.505	2116.1	94.689	3294.77	150.597	1045.31	53.955	2200.67	111.698	3420.37	169.665	1068.54	50.546	1809.23
72	2104.7	92.756	3321.66	169.023	976.8	49.18	2253.04	118.752	3515.34	143.941	1006.72	53.612	1669.28	88.906	2590.83	166.196	860.81	143.583	2112.87	95.092	3290.79	162.547	1026.98	52.025	2193.24	115.783	3422.48	181.943	1053.37	54.078	1732.5	105.139	2599.44	166.14	925.01	55.284	2115.51	92.491	3292.5	152.683	1042.33	53.573	2202.15	110.997	3419.41	171.721	1066.34	52.479	1808.48
73	2101.25	92.716	3324.57	170.565	971.42	47.963	2248.33	117.919	3518.82	147.773	1004.37	53.659	1669.45	88.338	2590.89	165.158	858.56	141.704	2115.84	94.372	3291.31	161.707	1025.73	52.592	2192.26	111.684	3418.18	181.682	1049.6	52.832	1732.09	104.073	2599.81	166.643	922.56	54.649	2111.23	95.494	3289.97	151.301	1041.33	53.761	2200.23	114.358	3423.23	169.123	1063.6	50.064	1806.11
74	2102.18	95.131	3320.76	169.808	969.82	48.084	2247.04	113.085	3520.24	148.01	1002.15	52.201	1667.45	90.714	2587.8	164.933	856.49	138.486	2113.79	95.494	3292.56	163.614	1023.88	54.146	2191.16	109.387	3419.26	179.247	1047.2	55.114	1729.72	105.935	2597.54	168.469	918.01	56.158	2111.28	98	3291.97	154.438	1039.3	55.31	2197.85	114.448	3419.83	168.084	1061.2	50.982	1805.63
75	2103.99	93.278	3322.47	171.26	965.82	45.722	2247.74	112.087	3516.17	144.334	1000.29	53.065	1667.58	94.51	2587.95	170.853	853.69	137.874	2111.09	95.857	3288.66	161.559	1021.96	52.134	2190.01	110.659	3423.37	179.003	1043.35	57.439	1730.19	106.444	2594.53	170.535	915.87	55.762	2110.48	100.276	3289.54	157.665	1037.12	57.249	2194.78	113.73	3419.33	167.864	1060.67	54.279	1807.84
76	2102.29	95.808	3319.56	178.706	966.79	44.237	2244.4	113.555	3515.71	143.387	996.54	51.96	1661.44	96.668	2587.2	174.151	850.17	136.958	2108.54	95.588	3287.51	165.784	1015.83	52.853	2185.69	113.299	3414.26	180.451	1040.69	57.52	1728.75	105.454	2593.68	165.662	912.93	54.064	2111.73	98.6	3289.8	156.045	1032.67	56.207	2194.9	113.805	3413.83	170.089	1059.44	55.01	1805.22
77	2102.94	96.125	3323.81	173.934	963.57	46.964	2241.88	115.278	3513	142.572	994.45	52.404	1662.89	97.288	2587.01	170.996	847.55	136.658	2104.25	95.18	3284.89	165.195	1013.93	53.942	2184.68	117.66	3411.42	178.178	1038.47	54.229	1721.94	104.403	2591.84	165.559	911.41	53.664	2110.62	93.484	3290.27	154.926	1029.24	56.305	2191.51	110.605	3413.13	169.442	1054.52	54.631	1800.89
78	2098.93	100.445	3321.13	173.063	961.39	46.958	2239.87	114.452	3510.24	143.14	993.68	48.195	1660.27	95.09	2584.47	169.621	845.9	138.2	2100.88	95.009	3284.15	166.708	1010.07	52.246	2178.21	114.308	3408.35	177.958	1037.92	55.695	1717.16	100.536	2589.7	165.572	910.86	51.762	2108.53	94.112	3288.5	152.538	1024.74	56.629	2188.1	111.464	3410.98	171.147	1053.96	55.907	1799.42
79	2095.7	102.749	3320.96	178.859	959.27	47.188	2237.8	115.069	3513.82	143.776	991.34	47.091	1659.76	95.996	2580.83	171.414	840.38	134.99	2097.59	96.602	3281.27	163.918	1003.27	53.239	2178.27	117.514	3407.21	176.469	1034.97	56.421	1714.97	100.637	2590.38	164.967	905.85	51.237	2105.33	95.26	3292.33	156.819	1023.89	57.918	2189.72	111.867	3411.33	173.077	1053.81	54.258	1795.16
80	2093.98	101.517	3328.27	184.023	957.35	46.883	2240.37	118.616	3514.76	145.268	990.1	51.472	1654.72	91.285	2578.79	170.004	837.76	139.292	2097.22	100.895	3281.84	166.234	1001.89	55.344	2173.17	116.983	3407.63	182.541	1034.06	56.377	1710.75	103.091	2586.73	165.671	902.71	52.297	2105.11	94.089	3294.88	151.163	1022.14	56.221	2189.89	115.12	3416.12	175	1050.03	55.784	1794.34
81	2096.26	102.641	3330	185.691	955.99	49.187	2241.63	119.736	3513.62	144.072	986.15	54.948	1649.88	86.891	2575.9	172.953	835.53	139.167	2095.26	103.572	3277.83	163.793	1000.08	55.506	2175.32	117.947	3404.25	186.976	1031.26	54.866	1707.79	106.203	2586.7	162.048	899.92	53.184	2102.77	94.421	3294.87	150.067	1020.29	54.565	2186.98	115.356	3412.83	177.939	1046.76	53.936	1792.17
82	2091.42	104.281	3330.91	183.086	951.91	48.063	2236.71	120.656	3513.72	147.504	984.24	56.456	1649.77	87.523	2575.25	170.408	831.73	142.466	2095.26	106.034	3275.22	165.737	997.46	55.543	2170.12	115.533	3399.65	186.444	1029.02	53.722	1705.1	107.445	2585.49	162.209	899.46	53.51	2101.83	95.831	3289.55	148.536	1018.73	57.242	2185.59	114.152	3410.99	180.548	1045.49	53.597	1791.35
83	2087.66	102.645	3334.5	185.733	946.15	48.807	2237.91	124.893	3511.31	146.514	981.1	56.923	1651.93	91.216	2573.11	172.584	832.14	146.137	2095.32	105.626	3276.07	168.369	995.63	53.44	2171.3	116.194	3397.75	184.516	1023.23	54.143	1707.07	109.089	2587.18	162.556	896.32	55.095	2102.07	96.362	3291.26	148.516	1013.25	57.997	2183.98	119.287	3407.99	186.965	1041.55	54.343	1791.87
84	2084.52	103.871	3333.04	185.804	941.49	46.432	2234.33	123.932	3506.61	149.894	977.14	57.708	1648.82	92.603	2572.34	173.109	827.25	141.741	2099.76	103.017	3272.69	168.501	994.45	52.925	2169.21	117.246	3394.52	185.221	1021.29	53.922	1708.45	108.614	2586.24	163.536	892.84	54.747	2098.55	98.941	3292.37	151.181	1009.16	54.507	2178.34	119.881	3407.94	185.94	1039.73	55.872	1791.77
85	2082.44	102.667	3331.33	189.331	935.72	48.868	2233.2	126.454	3506.38	155.994	976.29	58.339	1650.67	93.176	2566.53	172.642	823.8	141.318	2102.35	102.674	3275.26	165.793	992.27	53.429	2170.96	118.184	3399.97	185.492	1022.41	54.036	1708.21	109.504	2589.55	160.478	890.04	57.029	2098.92	99.186	3291.96	155.235	1010.06	54.968	2173.83	114.714	3410.3	186.691	1034.55	54.743	1788.03
86	2082.15	101.73	3329.71	187.912	936.17	48.612	2232.88	127.15	3507.9	156.963	972.52	58.176	1649.3	94.13	2566	169.709	820.65	136.297	2098.8	105.785	3275.73	164.112	986.31	53.615	2167.73	119.369	3400.75	186.3	1021.6	54.927	1707.7	106.804	2588.39	165.505	889.33	57.69	2094.94	94.316	3292.09	154.819	1008.26	55.837	2174.84	116.741	3406.49	189.364	1032.25	55.355	1788.72
87	2078.48	105.522	3328.33	190.46	936	49.96	2230.33	129.361	3509.61	158.677	968.96	55.996	1650.24	92.065	2566.03	172.187	817.86	136.401	2094.76	104.986	3272.25	157.865	984.27	54.113	2169.37	121.683	3397.1	188.661	1019.16	53.823	1704.66	109.673	2589.4	163.796	886.45	56.798	2098.57	92.603	3293	145.349	1004.03	54.955	2172.42	117.058	3410.03	189.842	1028.04	53.861	1786.4
88	2076.96	108.574	3328.01	188.306	934.55	48.149	2228.95	130.437	3508.35	158.746	967.28	56.619	1645.54	94.646	2567.06	174.136	816.8	136.237	2090.65	103.478	3270.5	162.077	984.92	55.009	2171.18	120.493	3392.91	186.032	1013.37	53.313	1702.33	108.461	2584.68	163.267	883.94	57.157	2095.01	94.247	3288.58	146.911	999.04	57.783	2174.43	118.643	3408.77	188.319	1024.48	54.586	1784.66
89	2073.91	106.225	3326.69	189.617	933.17	50.112	2227.43	128.672	3508.99	161.754	964.37	56.968	1643.63	95.946	2563.43	178.999	812.75	134.734	2085.68	102.43	3274.41	168.497	983.25	58.233	2169.42	119.203	3390.26	186.136	1011.52	53.757	1699.72	106.87	2584.8	162.363	882.06	56.602	2092.26	93.175	3288.43	146.42	996.3	55.83	2173.28	120.413	3405.79	188.894	1025.84	54.301	1782.68
90	2072.89	107.049	3326.25	189.787	931.49	47.991	2226.98	127.376	3505.45	163.54	960.81	56.59	1640.21	95.946	2557.76	174.614	809.12	138.451	2083.48	103.839	3272.52	169.903	980.79	56.626	2168.12	121.136	3387.39	189.863	1010.18	53.789	1703.29	107.914	2586.18	163.07	877.29	57.234	2091.6	95.011	3288.13	150.514	995.98	55.986	2171.39	122.627	3412.21	186.858	1022.53	54.799	1784.13
91	2073.85	107.888	3329.24	191.571	927.46	47.449	2227.17	128.217	3499.9	172.053	957.65	57.905	1639.54	93.765	2553.89	180.067	807.38	143.418	2082.11	101.847	3275.51	168.897	982.23	57.023	2167.82	122.256	3386.74	193.192	1006.63	54.525	1697.67	104.336	2585.35	163.216	874.54	57.054	2093.34	94.203	3287.44	152.969	991.27	55.773	2164.48	120.495	3408.18	187.26	1021.27	53.645	1781.58
92	2072.92	110.23	3331.82	193.351	927.13	50.332	2228.15	130.71	3498.97	172.623	957.15	55.662	1637.03	95.921	2553.94	175.622	804.96	143.223	2083.7	105.635	3276.36	167.127	980.61	56.768	2166.15	124.294	3386.8	194.295	1003.03	54.083	1695.67	102.417	2579.71	166.134	872.04	56.085	2088.96	94.73	3284.93	156.127	990.53	57.341	2160.92	121.383	3407.35	192.245	1020.4	53.336	1779.8
93	2069.02	111.964	3330.53	196.435	924.15	50.596	2226.82	130.679	3495.3	172.915	953.45	56.76	1635.08	97.682	2550.71	172.292	802.93	142.069	2080.17	106.371	3275.69	168.49	976.93	55.352	2164.77	124.573	3389.67	198.151	998.81	54.631	1693.3	104.304	2575.18	162.901	871.97	58.334	2085.76	95.587	3280.28	162.336	988.73	55.044	2158.14	119.348	3403.71	193.611	1019.76	52.386	1777.05
94	2066.33	112.081	3330.78	193.157	922.09	53.254	2224.14	128.79	3498.43	174.467	951.48	59.325	1633.68	94.439	2545.9	174.167	799.17	143.267	2081.97	105.773	3270.7	166.195	973.11	55.459	2160.01	125.101	3392.26	194.397	996.62	54.038	1688.79	108.956	2578.22	164.035	869.06	58.913	2083.18	96.321	3281.21	163.065	987.7	55.009	2157.44	119.71	3400.16	192.606	1019.3	55.983	1777.56
95	2063.99	110.405	3333.9	192.62	917.4	51.193	2223.47	131.151	3504.1	176.06	950.95	59.222	1632.55	96.417	2543.8	174.878	796.34	140.746	2080.77	109.299	3267.77	173.595	970.14	54.176	2153.9	122.78	3385.77	192.574	993.32	53.256	1688.28	114.538	2578.64	159.719	868.77	61.291	2081.61	98.044	3281.06	158.088	984.81	54.507	2157.48	118.182	3397.05	191.54	1013.5	56.197	1778.04
96	2060.86	112.933	3329.77	193.137	914.35	48.768	2224.87	126.867	3504.6	178.661	944.56	56.519	1632.52	92.702	2541.64	174.164	794.4	136.714	2076.37	105.044	3271.45	180.965	968.28	56.225	2152.96	122.837	3385.65	193.094	990.63	54.646	1688.8	112.841	2575.47	157.419	866.53	60.372	2079.7	101.114	3279.32	158.574	980.67	58.256	2154.81	118.789	3396.71	188.933	1012.27	55.46	1776.79
97	2061.01	111.047	3331.28	199.177	912.14	51.126	2221.45	129.751	3503.38	182.693	943.77	56.515	1631.89	94.152	2539.24	177.027	790.13	130.8	2072.87	110.205	3264.61	180.226	968.19	56.815	2148.04	125.472	3383.25	196.058	987.65	54.873	1687.82	110.173	2573.24	154.24	866.55	59.862	2082.85	103.84	3280.22	161.182	978.22	56.135	2156.54	119.639	3395.52	194.373	1007.33	56.959	1772.95
98	2061.57	111.8	3331.91	198.921	909.13	52.87	2219.41	131.101	3496.72	185.004	940.55	59.22	1628.88	89.966	2537.9	181.515	789.09	134.403	2063.88	111.844	3261.98	186.508	966.59	56.158	2150.14	128.187	3382.38	196.896	984.76	54.929	1688.76	109.989	2572.86	159.531	861.2	57.276	2079.6	101.218	3282.08	160.407	976.24	57.474	2155.17	119.641	3393.58	195.082	1007.08	55.066	1769.66
99	2058.53	109.553	3333.56	196.738	906.3	52.604	2217.49	130.204	3496.71	187.614	940.1	61.683	1627.02	89.47	2538.21	181.376	785.35	134.651	2056.87	111.045	3264.33	181.068	961.87	59.014	2149	127.414	3379.08	196.932	979.78	53.615	1688.52	107.388	2571.15	161.525	857.76	56.895	2081.81	104.356	3280.68	162.205	973.08	58.09	2151.84	114.656	3390.51	197.041	1003.69	54.979	1768.89
100	2052.29	109.434	3329.65	194.456	904.52	50.735	2215.26	132.22	3500.84	189.427	937.8	59.04	1622.64	95.749	2538.32	182.437	783.84	136.514	2056.7	112.643	3262.05	183.732	960.37	57.064	2146.31	127.275	3380.9	200.002	979.59	55.081	1684.68	105.19	2568.11	160.352	856.19	57.554	2080.72	103.792	3281.54	165.665	967.75	58.081	2147.73	118.226	3394.7	195.959	1001.4	58.21	1771.26
101	2050.33	111.903	3329.82	198.23	901.6	52.153	2214.77	126.877	3494.74	192.117	935.2	59.095	1622.86	93.631	2539.43	178.969	779.46	137.652	2052.01	116.059	3259.74	181.05	959.21	59.116	2146.56	127.047	3372.32	199.96	976.13	55.793	1686.32	107.704	2568.84	157.988	853.37	58.469	2081.61	108.435	3275.17	164.866	965.9	58.297	2143.31	117.247	3391.91	200.221	996.67	57.26	1767.16
102	2053.71	114.371	3334.18	201.502	902.25	52.118	2211.59	126.957	3495.19	194.824	933.79	59.24	1623.47	92.017	2537.52	180.012	780.01	141.588	2052.16	113.425	3256.4	180.217	956.92	59.663	2143.86	126.164	3372.1	198.875	976.05	56.459	1682.5	111.424	2568.69	158.922	851.31	59.117	2081.98	108.101	3274	163.131	962.25	58.28	2142.56	116.498	3390.7	202.897	995.01	56.677	1766.9
103	2053.67	120.387	3333.76	203.347	899.02	51.182	2216.11	126.36	3495.2	192.27	932.23	58.649	1622.94	93.849	2537.45	179.511	779.62	140.295	2053.15	119.346	3252.79	174.495	952.75	59.185	2142.03	128.162	3370.85	202.65	973.71	54.057	1679.51	116.087	2566.44	161.128	849.57	55.811	2079.79	109.792	3273.79	162.774	962.04	56.044	2141.21	119.944	3394.59	202.867	992.91	58.888	1762.98
104	2051.37	121.629	3331.14	198.483	899.38	49.269	2214.67	122.555	3494.24	191.674	928.41	57.557	1622.45	92.783	2536.22	177.211	777.35	141.013	2055.18	121.702	3253.89	170.721	951.2	60.015	2140.84	129.156	3375.31	204.128	972.05	55.456	1678.14	118.511	2565.26	157.053	846.01	56.503	2079.44	111.118	3271.23	161.456	962.17	54.688	2142.95	121.028	3393.32	204.106	994.1	57.297	1762.1
105	2054.12	128.49	3330.93	197.799	899.63	49.649	2214.86	120.145	3493.49	194.745	928.49	56.414	1621.56	94.765	2536.04	177.455	776.32	142.975	2053.95	126.601	3251.62	173.533	949.5	60.172	2137.31	127.735	3379.38	205.14	970.38	52.797	1674.93	116.357	2560.94	155.328	844.78	56.969	2075.52	109.111	3270.28	159.602	960.14	53.041	2144.28	126.035	3395.53	212.758	991.5	57.979	1758.28
106	2053.67	123.952	3332.54	198.62	897.48	50.992	2212.04	121.725	3492.55	196.002	923.49	56.578	1622.34	96.476	2538.11	179.54	777.38	145.197	2049.2	124.719	3252.57	175.698	945.93	61.093	2135.76	130.025	3379.15	206.409	966.95	52.829	1675.36	116.098	2560.04	159.356	840.12	56.148	2072.4	108.161	3265	163.589	958.23	55.176	2148.7	130.977	3394.81	216.363	988.6	58.505	1755.54
107	2052.57	123.998	3325.61	198.861	894.39	51.117	2211.17	120.012	3485.53	194.923	920.3	55.611	1618.8	95.649	2535.26	180.215	772.04	138.861	2049.39	126.452	3247.81	175.828	948.32	61.454	2131.02	130.488	3378.06	204.107	965.61	52.15	1675.76	118.083	2559.61	162.122	840.07	56.3	2077.78	107.705	3262.09	167.114	957.66	53.167	2146.59	130.591	3391.54	212.707	984.8	57.845	1757.28
108	2051.37	126.921	3324.81	201.333	891.26	49.73	2206.84	125.402	3482.01	196.913	920.25	55.161	1613.31	101.71	2532.94	179.777	769.13	136.191	2046.82	128.339	3248.47	173.606	946.25	61.276	2129.48	129.627	3376.89	204.16	962.96	52.928	1671.63	116.96	2561.38	163.665	838.69	56.954	2071.15	106.269	3264.58	171.116	954.48	53.501	2142.3	130.902	3400.26	209.719	985.4	56.412	1759.22
109	2053.9	127.65	3326.19	204.33	888.37	48.385	2203.96	123.106	3481.2	201.081	919.92	56.306	1613.07	100.967	2533.22	175.917	765.86	138.247	2048.35	130.802	3252.51	171.854	942.59	60.767	2125.24	127.818	3375.41	207.069	961.02	52.473	1670.17	114.12	2559.77	163.578	838.54	57.021	2072.93	102.501	3264.38	171.996	954.01	53.799	2142.65	128.475	3402.74	205.525	983.97	54.745	1754.71
110	2049.21	125.967	3324.31	206.596	885.46	49.028	2205.21	122.835	3480.53	199.654	918.01	57.195	1609.9	100.91	2532.28	179.085	767.28	141.374	2049.43	128.929	3251.76	173.475	941.99	60.55	2123.74	128.805	3373.32	207.141	957.61	50.378	1672.11	118.492	2558.67	162.288	834.83	57.657	2072.59	103.459	3260.99	169.423	951.54	55.113	2138.31	124.995	3400.72	205.468	983.49	55.9	1754.17
111	2048.43	123.851	3321.76	210.779	885.06	50.449	2202.72	126.935	3481.09	196.183	916.8	57.295	1605.22	99.899	2532.59	181.603	763.16	144.959	2050.91	129.175	3246.32	175.723	938.97	62.914	2123.17	127.169	3371.24	207.631	955.74	52.065	1668.46	117.701	2556.93	160.794	834.28	57.481	2066.43	105.967	3260.65	167.325	949.23	56.139	2135.09	131.604	3399.06	209.834	982.74	57.346	1748.82
112	2048.72	124.148	3319.96	210.051	882.56	50.655	2202.5	127.013	3477.09	197.994	915.17	57.717	1608.18	100.112	2534.83	176.458	761.59	144.089	2047.83	131.74	3251.07	177.516	936.33	62.181	2119.3	125.371	3369.37	208.884	955.56	52.621	1663.48	116.891	2554.38	163.63	831.13	59.297	2066.43	106.6	3257.42	167.013	946.38	55.537	2132.52	129.717	3399.25	214.119	979.71	58.061	1747.18
113	2048.58	126.761	3320.5	213.315	881.72	50.835	2205.76	130.712	3478.57	204.771	912.61	56.343	1607.13	98.992	2536.58	175.049	760.66	142.753	2046.11	133.891	3253.77	176.786	936.6	60.319	2117.89	123.736	3366.71	206.504	951.68	53.032	1665.17	118.629	2555.05	165.328	828.04	58.037	2064.49	108.26	3262.8	164.359	944.02	56.04	2128.2	125.577	3399.7	213.104	975.57	57.844	1743.41
114	2049.48	125.192	3317.76	214.091	879.46	49.111	2205.46	128.154	3479.54	204.379	912.24	57.955	1609.2	97.033	2537.23	174.716	757.23	143.273	2044.51	137.288	3251.57	178.162	931.23	59.262	2118.95	122.857	3365.18	206.223	951.58	56.802	1666.37	116.783	2561.77	166.36	823.8	59.481	2064.76	111.126	3264.83	167.66	942.43	55.356	2128.4	122.653	3398.13	215.342	972.49	58.616	1744.02
115	2046.25	123.328	3319.61	214.164	875.85	51.35	2206.79	128.542	3481.05	208.01	912.9	57.625	1606.31	100.723	2534.75	173.861	758.09	144.916	2039.7	136.398	3259.12	176.068	928.8	56.824	2122.13	121	3365.71	203.954	950.93	58.336	1663.44	116.46	2560.81	167.498	822.51	57.175	2066.34	113.753	3265.42	171.173	941.9	56.038	2127.91	128.272	3395.01	218.126	971.77	60.169	1740.95
116	2049.67	122.203	3320.65	217.435	876.83	51.236	2206.01	130.795	3489	211.541	911.43	58.441	1606.22	98.158	2534.75	173.906	758.05	145.13	2036.37	135.259	3259.51	177.501	928.98	57.435	2120.3	119.656	3370.61	205.331	948.51	55.033	1661.16	116.595	2560.24	164.804	820.86	58.234	2066.93	113.098	3270.49	173.443	939.07	56.54	2129.42	129.771	3399.36	218.765	969.23	61.343	1742.67
117	2051.53	124.391	3323.44	212.443	876.21	48.809	2206.24	130.87	3485.16	213.895	910.28	59.66	1603.28	96.359	2535.45	173.931	756.63	146.46	2036.37	133.43	3258.59	181.062	928.16	59.563	2125.18	117.583	3368.26	201.551	945.89	55.076	1663.71	116.318	2561.82	168.29	820.28	56.137	2071.57	115.458	3270.44	173.438	941.95	61.332	2133.48	126.44	3400.4	223.009	968.65	63.275	1739.64
118	2047.58	127.417	3325.8	218.838	875.07	49.437	2204.36	132.019	3487.03	215.724	907.76	57.072	1601.18	95.612	2534.91	173.594	752.3	145.639	2036.48	133.14	3258.22	178.913	928.55	59.372	2126.87	123.446	3372.37	204.009	946	55.57	1662.67	115.621	2562.61	171.354	819.99	58.211	2071.27	114.309	3277.05	176.997	936.85	60.95	2131.28	126.831	3399.9	222.352	967.44	61.595	1741.64
119	2051.49	127.692	3329.62	220.769	873.57	47.597	2202.93	130.434	3489.23	214.656	905.75	57.509	1602	96.733	2534.1	169.42	750.74	149.866	2043.36	129.25	3265.44	182.498	926.55	58.927	2127.89	127.634	3374.98	205.954	943.42	57.532	1667.75	115.174	2566.29	168.697	817.64	58.252	2065.25	110.824	3276.75	182.184	936.14	60.616	2131.22	123.932	3403.77	221.646	967.73	57.001	1741.91
120	2053.98	131.001	3330.68	224.645	874.07	51.305	2204.87	133.204	3491.78	216.461	904.68	57.485	1601.23	96.289	2540.63	169.468	747.14	146.945	2048.07	134.379	3265.45	183.817	923.12	58.21	2126.59	122.112	3377.83	201.925	944.42	60.245	1665.16	115.019	2566.09	170.116	815.17	57.796	2066.99	108.324	3279.57	179.335	937.38	62.616	2134.32	126.078	3405.59	221.875	966.74	58.798	1744.12
121	2053.31	134.283	3334.24	223.152	870.77	52.361	2210.66	130.242	3490.94	218.232	902.59	57.336	1604.42	94.035	2539.46	171.201	747.68	148.893	2049.52	138.585	3267.5	184.028	920.37	56.886	2127.6	123.967	3384.39	200.203	941.15	57.553	1664.07	114.652	2568.02	170.668	813.52	57.784	2065.11	110.115	3284.7	175.395	936.35	61.363	2138.13	127.834	3403.61	221.263	965.16	58.366	1743.92
122	2049.89	133.306	3336.43	219.514	868.19	51.979	2211.96	130.832	3498.01	220.979	901.66	59.01	1603.23	95.175	2538.36	169.781	747.56	147.254	2053.28	139.299	3276.27	183.279	920.33	58.559	2127.82	126.168	3391.01	202.597	938.77	56.921	1663.06	117.939	2567.25	171.776	811.18	59.827	2069.75	110.218	3287.45	177.268	937.13	61.322	2138.7	130.099	3406.77	223.762	966.38	61.201	1743.98
123	2052.71	136.451	3338.13	216.337	870.26	49.118	2207.71	130.71	3501.61	218.822	900.74	59.246	1602.81	98.554	2541.14	167.807	744.25	147.522	2053.09	142.155	3278.61	183.432	919.78	59.76	2127.37	124.883	3391.82	204.302	940.06	56.23	1664.62	121.254	2570.73	172.444	811.23	58.539	2072.17	115.818	3290.41	179.66	935.13	62.072	2138.28	127.983	3405.31	222.634	965.14	61.933	1742.81
124	2055.67	135.461	3342.2	218.748	869.87	47.718	2210.25	132.58	3504.21	215.213	900.31	58.085	1603.96	97.457	2540.75	169.144	743.46	147.749	2052.5	143.763	3283.16	183.041	919.47	59.89	2127.06	120.74	3398.37	205.189	936.96	58.295	1667.73	120.597	2574.64	172.693	808.34	57.634	2068.87	114.478	3292.21	179.986	934.55	61.402	2136.7	128.456	3405.69	220.418	963.44	60.903	1745.65
125	2053.85	136.495	3345.98	217.622	864.52	49.434	2208.19	135.195	3509.59	217.456	900.29	56.894	1604.54	97.941	2545.48	169.753	743.41	150.87	2046.25	139.739	3286.97	183.529	918.25	60.886	2129.55	122.698	3404.54	209.02	938.75	59.359	1670.26	120.86	2576.32	174.9	807.65	57.273	2073.64	113.094	3303.32	180.868	932.89	58.069	2134.31	127.491	3407.47	219.963	961.11	62.661	1744.4
126	2056.25	137.778	3346.74	216.192	865.19	51.432	2208.72	133.492	3509.65	218.206	900.36	58.023	1604.28	100.857	2548.13	169.536	742.9	154.327	2048.47	135.59	3287.81	180.706	917.07	59.437	2129.81	123.276	3405.82	203.362	939.5	58.517	1669.5	119.855	2579.3	176.27	805.37	57.916	2076.34	116.653	3308.77	178.21	931.64	59.447	2135.85	128.058	3411.2	221.799	958.87	62.177	1742
127	2058.4	138.319	3352.02	213.633	864.45	52.861	2206.36	134.216	3514.19	219.196	901.33	57.367	1602.3	99.625	2550.21	172.678	741.6	154.154	2051.43	136.752	3295.46	181.296	917.4	61.529	2128.69	120.361	3411.02	203.623	937.76	58.403	1671.05	120.071	2578.91	176.708	806.72	57.693	2079.99	120.625	3311.5	181.112	927.84	58.11	2136.95	123.82	3416.41	219.854	958.56	63.357	1745.25
128	2057.2	134.553	3357.68	211.515	863	52.908	2206.06	130.928	3515.88	217.804	899.64	60.336	1602.19	101.339	2550.73	171.631	740.72	152.104	2058.42	135.012	3299.8	183.945	913.19	62.236	2129.94	121.876	3413.38	204.693	939.98	57.958	1668.79	120.843	2581.9	176.75	808.8	56.077	2075.14	119.29	3312.55	178.957	926.3	57.618	2139.75	125.553	3423.45	219.036	960.3	62.363	1743.68
129	2055.47	133.644	3356.94	212.727	864	51.822	2204.29	130.511	3520.68	216.243	897.79	58.157	1601.72	99.183	2555.04	167.148	742.1	154.395	2058.96	132.779	3298.32	181.51	911.17	61.599	2128.9	123.812	3415.53	200.867	937.88	60.15	1667.42	119.902	2584.02	179.657	806.51	55.869	2075.03	120.995	3312.04	178.41	927.88	58.495	2143.03	128.238	3426.91	220.045	958.98	60.917	1747.01
130	2059.14	135.213	3357.63	214.356	862.23	50.348	2207.38	129.309	3522.81	213.189	896.77	59.148	1607.7	98.624	2562.43	162.569	740.53	154.252	2059.79	137.461	3301.19	182.378	912.73	62.766	2132.48	122.366	3421.52	201.015	935.61	59.882	1663.75	122.692	2583.79	177.47	805.75	54.234	2077.37	120.762	3309.86	176.967	928.59	60.56	2143.77	130.262	3432.57	216.709	958.26	62.971	1748.27
131	2057.52	135.19	3356.89	216.022	862.78	53.195	2208.2	127.453	3524.12	210.383	896.65	58.256	1608.7	96.961	2565.44	160.165	740.41	151.772	2063.53	140.342	3303.69	178.718	912.34	59.826	2132.26	121.84	3425.84	198.265	933.51	59.594	1667	126.202	2583.37	178.518	807.33	55.572	2075.23	119.89	3313.37	177.736	928.68	60.425	2141.07	131.136	3434.62	215.801	958.95	61.763	1751.6
132	2057.88	135.119	3357.06	213.66	860.73	53.102	2209.68	129.847	3524.69	208.03	894.63	57.664	1608.74	95.122	2566.32	158.722	740.04	151.315	2062.96	140.66	3305.18	179.074	910.23	62.201	2134.63	125.876	3430.34	203.568	932.51	60.949	1665.73	123.664	2583.62	179.131	805.24	59.174	2081.01	122.852	3314.49	176.627	929.03	62.811	2144.75	134.263	3432.3	213.923	956.73	61.054	1750.89
133	2058.53	137.892	3362.17	215.023	862.92	54.913	2210.09	132.522	3528.97	207.158	892.41	58.8	1609.94	93.924	2569.62	157.036	736.39	152.723	2061.75	138.697	3306.54	181.413	911.57	63.85	2134.38	126.839	3431.28	206.07	933	60.391	1670.18	122.408	2586.53	174.944	801.12	58.846	2074.11	119.728	3316.76	180.881	925.64	61.931	2148.37	138.833	3433.3	218.883	956.43	63.219	1751.07
134	2061.19	140.625	3362.49	215.753	859.01	51.735	2209.69	132.882	3530.75	207.602	894.58	59.065	1612.18	93.361	2571.81	152.612	735.95	151.852	2061.09	141.64	3307.05	183.174	909.68	64.138	2137.43	130.527	3432.31	206.659	931.99	58.589	1671.88	122.573	2582.87	177.658	801.01	56.819	2073.18	119.503	3322.99	183.162	922.59	61.13	2146.02	139.466	3433.41	217.443	955.12	65.2	1753.23
135	2064.52	136.581	3366.6	216.702	856.99	53.208	2210.47	127.105	3528.86	208.692	895.15	59.784	1614.17	90.072	2573.29	152.588	734.72	150.681	2061.95	142.452	3311.77	182.031	908.99	64.119	2138.87	132.209	3435.39	203.376	932.94	55.529	1672.14	125.479	2582.09	176.942	801.1	59.025	2076.66	121.607	3328.54	185.614	920.97	60.691	2145.25	135.17	3436.7	216.429	954.46	63.218	1755.42
136	2066.13	135.775	3367.4	216.095	858.16	53.563	2211.7	127.152	3526.71	205.803	893.79	59.678	1613.01	91.822	2572.34	156.244	732.35	151.638	2059.51	143.981	3312.99	182.337	906.15	63.271	2140.6	128.128	3437.82	198.949	930.39	56.324	1673.86	123.444	2580.24	173.552	798.58	58.949	2080.66	122.999	3330.29	185.82	918.59	60.096	2150.21	135.245	3440.28	217.28	952.69	64.17	1756.98
137	2068.72	135.812	3368.35	214.149	857.29	52.679	2214.2	127.669	3528.44	211.551	891.37	60.332	1614.17	95.859	2574.74	158.661	731.58	147.652	2057.45	141.997	3312.76	181.286	903.83	65.357	2138.61	126.011	3440.55	200.909	928.78	56.044	1670.18	122.458	2577.43	176.041	797.87	61.285	2083.05	124.74	3333.52	191.978	916.98	59.799	2149.09	136.704	3445.95	220.535	951.91	66.313	1757.47
138	2071.43	137.62	3364.48	213.782	855.28	51.26	2213.48	131.131	3528.55	218.72	890.45	58.626	1617.79	95.32	2575.99	155.672	730.19	149.688	2059.38	141.077	3316.61	186.52	902.07	64.729	2138.56	124.889	3444.96	202.588	927.19	55.923	1668.79	122.93	2576.94	177.929	797.54	62.952	2083.39	125.762	3334.52	190.287	917.9	61.538	2154.17	136.944	3447.54	218.454	950.74	67.193	1758.32
139	2072.15	138.81	3368.87	218.715	854.63	52.075	2214.38	130.404	3528.66	214.053	887.63	60.034	1616.05	97.712	2577.25	159.314	730.12	149.492	2057.26	138.828	3312.92	184.586	902.21	62.35	2141.17	123.547	3443.83	198.874	925.7	55.282	1667.87	120.115	2578.94	171.429	796.81	60.986	2083.62	124.833	3335.91	196.227	916.12	61.339	2153.85	134.26	3444.79	221.956	953.1	65.806	1754.77
140	2075.39	140.564	3368.69	217.32	854.29	51.902	2213.39	126.51	3533.52	213.7	885.02	61.384	1609.41	94.856	2581.38	158.201	729.92	148.028	2057.49	135.497	3314.86	184.906	901.53	59.743	2139.22	121.541	3445.65	199.464	923.7	55.257	1669.87	118.116	2576.33	167.833	795.13	56.734	2082.94	118.646	3340.06	194.792	915.6	60.175	2151.99	137.799	3447.92	223.032	951.12	67.669	1753.89
141	2076.63	140.004	3372.1	222.164	853.66	50.094	2215.78	130.227	3537.36	209.292	882.43	64.682	1605.96	94.484	2575.9	160.043	729.83	149.216	2055.4	134.037	3315.08	183.751	897.12	63.419	2137.62	119.836	3449.54	199.94	923.97	53.989	1671.57	118.556	2579.29	172.243	795.26	56.254	2079.46	118.01	3338.13	196.307	915.05	60.72	2149.46	137.066	3450.53	224.507	952.81	67.053	1755.3
142	2073.25	135.546	3378.24	221.902	855.76	52.093	2216.44	130.239	3538.68	208.138	883.04	61.027	1608.1	94.551	2577.49	157.689	728.97	150.715	2056.24	134.666	3321.65	182.096	898.28	63.343	2138.19	122.706	3454.36	197.202	926.3	54.2	1671.99	118.921	2579.18	174.247	794.95	56.887	2078.97	120.213	3340.88	195.254	912.49	63.357	2149.49	139.117	3453.7	225.682	949.64	65.498	1755.47
143	2073.08	131.943	3379.3	219.054	855.61	54.661	2218.35	132.65	3541.06	209.096	884.44	64.189	1607.91	94.457	2579.02	156.083	727.14	152.409	2057.91	137.706	3321.26	182.258	898.06	63.064	2140.03	124.742	3460.23	195.702	925.02	55.958	1670.63	118.171	2579.21	176.916	794.67	57.928	2078.42	119.593	3342.85	192.213	915.22	62.945	2154.16	146.783	3459.89	224.44	947.13	67.382	1755.6
144	2071.99	131.083	3383.5	222.3	854.24	56.605	2219.83	135.195	3545.79	210.588	883.74	63.094	1607.36	97.522	2580.52	160.446	726.63	151.216	2058.52	139.449	3326.41	186.808	897.58	59.799	2142.76	129.377	3464.96	200.005	924.96	59.021	1674.7	118.004	2581.34	174.3	793.43	59.365	2076.58	117.783	3352.32	193.525	912.53	61.344	2155.64	147.807	3465.94	222.454	947.19	68.142	1759.68
145	2071.75	131.793	3387.01	219.178	853.91	55.78	2220.22	135.719	3550.67	214.364	885.14	61.133	1607.59	99.013	2580.75	160.661	725.48	152.598	2063.29	140.017	3330.38	187.662	896.75	60.664	2136.99	128.87	3469.62	200.933	922.13	59.527	1675.66	116.79	2582.59	171.109	791.95	57.742	2076.34	124.323	3354.34	195.63	913.05	59.007	2156.17	149.654	3470.55	224.928	948.48	68.136	1759.92
146	2072.68	132.753	3389.31	218.828	852.83	59.322	2219.94	135.77	3558.89	216.57	883.05	60.896	1607.91	100.766	2583.68	161.493	721.63	150.786	2065.15	140.302	3342.51	186.177	896.29	60.875	2139.88	130.399	3476.9	197.081	920.09	57.42	1677.66	116.534	2582.74	170.312	789.23	57.203	2077.96	122.982	3355.12	193.396	913.22	57.565	2155.1	148.495	3476.72	227.434	946.28	68.425	1756.82
147	2075.37	136.183	3395.77	216.254	853.13	60.61	2223.74	133.8	3566.57	213.726	880.35	63.886	1605.92	102.022	2582.6	162.737	719.4	152.554	2064.19	142.04	3343.02	185.557	896.33	62.307	2141.11	129.634	3480.6	195.086	917.79	57.718	1678.91	119.601	2580.66	166.402	786.37	54.806	2077.41	125.323	3358.07	191.378	912.54	55.619	2154.4	146.512	3484.13	221.548	944.57	67.431	1755.28
148	2080.46	135.212	3396.95	215.059	849.15	60.562	2224.03	131.124	3570.92	212.363	878.76	66.575	1605.76	102.356	2584.77	159.259	720.31	156.318	2065.48	143.953	3342.55	187.432	898.62	63.396	2139.41	127.595	3478.88	199.241	916.85	56.197	1681.04	119.804	2581.45	170.178	784.14	52.384	2079.86	120.215	3361.36	193.808	910.73	56.276	2155.46	146.155	3493.64	222.166	944.69	67.143	1752.4
149	2081.82	136.482	3397.54	214.754	846.43	58.585	2222.42	132.754	3574.24	216.684	878.95	64.354	1608.86	100.606	2587.08	157.998	718.47	155.75	2064.1	144.249	3341.35	188.678	895.42	65.693	2136.89	127.568	3487.41	197.61	912.74	55.903	1682.97	119.704	2588.67	169.963	783.9	53.817	2084.3	121.268	3369.86	195.026	908.2	54.72	2154.47	143.228	3501.54	217.329	944.14	65.237	1751.57
150	2081.57	134.863	3405.33	218.451	844.54	58.715	2222.65	133.737	3580.24	217.414	877.58	62.405	1606.25	101.718	2591.66	160.478	716.8	156.606	2062.15	142.984	3348.4	185.39	895.44	66.723	2134.08	127.054	3496.92	196.704	911.32	57.885	1682.41	118.587	2589.57	170.145	782.29	52.86	2086.24	125.528	3376.02	199.709	906.75	56.1	2156.45	147.453	3505.37	218.902	942.1	64.864	1752.26
151	2085.7	136.372	3416.07	216.477	844.04	60	2225.52	132.294	3589.93	216.918	874.46	62.736	1607.56	101.452	2594.85	158.811	716.87	158.362	2058.07	145.44	3353.03	182.001	893.86	63.645	2136.36	130.82	3504.97	199.529	913.49	59.271	1679.38	118.349	2590.46	168.429	782.93	54.55	2086.89	128.696	3376.81	195.129	907.26	58.606	2162.42	147.417	3507.38	215.912	939.5	62.3	1751.89
152	2084.74	133.675	3423.57	219.782	843.64	58.8	2226.21	134.205	3593.06	217.808	873.88	63.77	1609.38	103.344	2597.36	158.101	717.02	156.111	2063.15	144.604	3359.61	178.881	891.23	64.164	2140.26	131.56	3512.27	203.388	912.79	57.784	1679.77	115.314	2595.95	168.008	781.13	58.578	2085.99	129.485	3384.25	194.599	906.9	59.526	2162.82	144.471	3511.84	217.475	940.82	64.736	1752.85
153	2085.88	132.164	3428.37	214.626	841.46	62.823	2231.28	135.148	3599.52	219.306	872.79	65.496	1607.78	105.231	2603.11	159.358	714.82	157.73	2067.69	145.799	3367.96	183.451	891.54	62.881	2142.58	131.788	3516.31	206.617	911.08	58.118	1677.22	118.443	2598.91	167.99	780.05	59.397	2085.75	124.775	3390.04	195.535	908.92	58.976	2162.24	145.756	3519.99	218.68	939.83	69.239	1753.11
154	2090.46	137.075	3430.59	212.324	842.73	61.653	2233.32	137.079	3608.52	216.865	873.06	64.066	1603.61	105.159	2601.45	163.2	714.2	158.987	2067.44	145.627	3371.73	190.848	890.15	63.491	2144.7	131.378	3524.24	209.047	912.79	57.624	1676	118.176	2604.94	163.751	777.73	56.7	2088.66	125.33	3394.02	197.397	904.19	62.211	2164.98	144.556	3522.44	218.596	937.61	69.873	1751.1
155	2091.76	137.477	3443.4	217.987	842.94	65.336	2236.67	134.765	3613.99	216.536	869.74	63.546	1604.93	107.886	2604.48	166	714.22	157.569	2067.37	145.888	3375.6	193.027	888.08	65.332	2147.67	131.886	3534.22	208.188	913.35	58.995	1674.62	117.34	2609.06	165.969	777.75	57.596	2089.39	125.024	3394.5	202.506	902.28	61.981	2168.03	140.903	3528.93	220.099	934.79	72.247	1751.36
156	2090.42	136.78	3449.89	215.856	841.8	64.158	2236.09	134.041	3622.51	219.45	866.99	65.179	1604.08	114.891	2609.77	166.076	712.67	155.83	2066.28	142.897	3386.06	190.311	885.3	63.27	2146.84	127.498	3537.84	207.828	913.42	58.694	1678.27	118.105	2611.01	167.999	774.12	57.93	2091.43	126.677	3407.08	201.974	901.97	61.856	2169.52	142.153	3536.4	217.163	937.79	73.5	1749.61
157	2090.19	136.376	3457.86	220.431	838.9	62.895	2240.76	132.387	3632.11	219.066	867.12	64.247	1611.33	112.511	2612.63	167.907	712.72	157.944	2070.93	145.191	3394.49	191.655	879.79	60.68	2147.63	127.661	3549.48	214.036	914.11	60.775	1679.36	118.662	2619.8	168.764	772.48	57.011	2090.1	125.642	3414.67	200.678	899.5	63.398	2168.1	142.208	3545.45	219.72	935.32	71.453	1755.29
158	2094.1	138.025	3468.81	221.864	837.96	63.092	2236.87	131.283	3640.04	219.703	863.24	64.741	1612.25	112.104	2618.21	167.478	711.32	160.38	2073.25	143.868	3398.35	191.119	879.15	62.048	2149.51	128.183	3556.77	217.087	912.41	61.675	1679.27	120.727	2620.42	169.15	771.33	57.083	2093.73	128.091	3425.55	198.86	898.1	65.042	2171.34	144.742	3555.2	221.394	932.95	71.628	1753.96
159	2098.75	137.726	3477.73	221.406	837.9	61.948	2240.81	134.286	3652.68	218.194	862.79	65.402	1612.12	111.301	2623.09	167.74	711.92	163.107	2075.87	144.476	3403.49	191.449	878.16	61.919	2152.3	129.353	3561.04	215.218	910.04	59.83	1675.67	117.105	2621.66	176.942	773.54	57.086	2093.87	131.329	3438.04	196.901	897.72	64.892	2173.09	144.996	3560.94	222.995	931.48	69.877	1755.22
160	2102.5	138.081	3485.62	220.92	837.54	58.489	2242.13	134.58	3665.63	225.577	859.31	64.762	1607.32	111.68	2624.82	169.859	708.33	164.775	2080.26	149.907	3409.3	191.423	877.02	60.878	2153.92	129.105	3574.3	213.367	906.29	61.174	1672.62	118.044	2628.82	181.824	773.06	55.982	2093.6	129.764	3444.4	196.825	896.58	62.885	2173.07	145.117	3567.32	223.907	930.68	69.61	1756.92
161	2101.2	141.115	3486.41	224.379	834.57	56.67	2244.05	135.764	3679.63	231.042	856.61	65.179	1608.48	107.612	2633.36	167.854	710.36	164.313	2080.07	147.273	3416.4	191.705	877.29	61.416	2157.39	126.862	3580.79	213.314	907.3	63.161	1674.41	121.08	2637.48	182.549	771.21	56.15	2098.17	130.341	3452.48	198.104	896.19	62.028	2178.2	145.166	3577.93	223	930.24	69.752	1753.79
162	2108.03	141.129	3496.88	220.566	834.39	56.943	2248.75	134.149	3688.31	227.523	857.2	66.615	1611.02	108.6	2639.45	168.37	707.53	162.918	2086.37	143.798	3422.65	191.696	874.01	60.852	2156.41	124.153	3591.31	209.269	906.34	62.643	1675.74	122.103	2640.5	180.39	770.37	54.744	2096.47	129.723	3461.82	196.546	895.09	60.266	2178	142.487	3587.78	223.804	929.14	72.335	1756.53
163	2106.39	136.113	3503.96	223.578	832.84	59.248	2254.68	135.353	3693.32	230.6	855.21	67.458	1610.51	108.29	2639.34	168.142	704.36	161.582	2084.12	141.101	3433.66	188.893	874.34	60.271	2158.25	124.189	3599.35	209.899	903.88	59.936	1676.42	123.121	2643.5	183.062	768.99	54.313	2094.49	131.204	3468.04	195.83	890.99	59.702	2178.59	143.224	3595.99	221.043	928.03	71.09	1757.37
164	2105.76	136.031	3509.28	219.586	832.21	57.34	2251.03	136.7	3700.21	236.846	852.53	70.035	1611.03	107.476	2643.24	170.201	704.55	160.662	2082.03	141.486	3438.56	188.641	873.37	59.055	2164.07	128.069	3605.94	213.526	900.45	61.464	1682.47	123.181	2646.7	185.329	767.55	53.438	2093.48	132.626	3474.81	198.948	890.02	62.543	2178.07	140.224	3601.91	223.698	925	72.189	1755.12
165	2107.92	135.709	3515.94	224.743	830.64	60.136	2250.56	140.065	3708.72	237.157	850.73	69.405	1611.27	112.647	2647.41	172.394	703.43	164.156	2083.82	141.099	3441.95	189.956	870.57	60.09	2163.27	125.152	3609.42	213.52	899.26	62.182	1682.62	120.351	2650.12	187.084	767.82	53.025	2094.41	130.385	3488.76	195.978	887.07	60.287	2181.76	141.635	3605.92	225.907	925.64	72.231	1753.1
166	2108.55	135.192	3527.25	223.515	828.83	58.993	2246.05	141.779	3715.93	233.968	848.86	67.54	1610.32	112.314	2647.84	174.687	701.83	165.982	2085	139.603	3449.76	189.551	869.23	60.824	2168.06	128.604	3612.56	208.489	897.57	62.526	1682.76	118.292	2650.85	189.621	765.02	55.266	2100.47	130.391	3496.65	202.203	883.36	61.407	2183.38	138.768	3609.31	220.532	924.29	70.603	1748.17
167	2108.71	137.229	3528.3	219.236	825.4	58.816	2249.9	141.357	3724.21	232.571	848.3	68.673	1607.51	113.069	2647.34	174.655	699.76	166.201	2086.46	138.136	3455.57	184.009	866.86	63.013	2168.75	133.714	3617.15	205.866	895.81	62.264	1681.06	121.38	2653.65	191.135	763.47	54.997	2103.23	134.402	3500.42	202.433	881.26	62.667	2185.68	140.436	3617.96	222.489	922.56	68.208	1748.23
168	2109.22	135.858	3533.19	225.094	825.21	57.49	2250.45	138.439	3730.86	229.779	847.79	68.379	1602.03	117.022	2655.64	174.873	697.07	163.715	2083.61	136.472	3463.24	191.628	861.63	61.468	2167.3	130.346	3627.92	203.932	894.23	59.016	1678.07	121.768	2656.98	187.161	761.62	55.899	2097.92	132.455	3504.76	201.202	881.65	62.241	2181.69	140.555	3627.23	220.397	917.2	70.676	1747.48
169	2111.5	134.491	3544.26	227.002	823.91	57.272	2255.69	140.174	3737.01	230.276	849.09	68.576	1597.91	115.924	2657.46	177.745	697.69	164.996	2085.63	136.589	3470.73	189.17	858.48	60.166	2166.36	131.751	3635.85	208.018	889.79	58.612	1675.89	117.632	2658.55	190.284	757.01	54.486	2097.26	135.475	3507.42	201.545	879.85	61.575	2183.53	140.281	3636.1	219.424	913.15	70.195	1748.72
170	2112.59	135.061	3553.61	227.196	822.07	58.528	2253.51	140.824	3746.19	231.929	845.05	67.211	1595.84	119.075	2660.26	176.302	692.83	164.322	2082.47	137.197	3478.08	189.011	857.38	60.209	2164.61	133.741	3646.26	208.875	889.38	61.53	1672.58	119.74	2659.77	189.808	755.81	56.486	2095.95	136.113	3510.39	200.807	875.87	63.82	2179.97	139.384	3642	220.6	911.64	69.846	1743.33
171	2111.88	131.55	3556.52	227.75	821.67	60.169	2251.29	140.024	3751.81	232.711	843.55	68.049	1593.55	116.667	2660.4	175.023	691.36	164.419	2080.71	135.593	3486.63	195.057	853.83	60.555	2164.05	136.542	3651.23	212.627	889.05	60.716	1673.5	120.862	2662.57	188.633	750.98	57.445	2096.34	131.709	3515.32	201.35	875.02	62.557	2180.4	139.22	3649.21	220.915	908.98	72.898	1743.08
172	2112.97	129.773	3556.79	227.723	818.53	61.966	2248.68	141.41	3758.24	234.581	840.48	69.39	1593.79	113.412	2659.94	174.178	689.37	162.342	2079.82	135.33	3491	194.683	849.73	60.973	2164.01	137.862	3656.18	207.141	885.02	60.673	1671.38	117.834	2660.29	193.347	747.93	57.873	2092.42	130.847	3518.89	203.469	871.48	65.178	2178.87	137.904	3652.05	216.718	905.22	70.517	1740.8
173	2111.5	133.719	3562.74	229.819	818.05	61.912	2248.18	145.115	3764.84	235.013	840.92	71.772	1592.63	112.469	2661.56	173.264	688.73	163.165	2080.16	139.633	3490.77	191.966	845.97	62.274	2162.13	139.253	3663.88	210.607	879.18	61.979	1667.95	118.461	2666.7	189.596	744.37	56.221	2091.71	134.016	3520.88	202.087	869.26	64.832	2179.28	138.621	3662.08	221.435	901.82	70.208	1739.05
174	2108.89	134.051	3571.66	227.113	814.75	58.807	2247.96	142.702	3768.03	235.827	838.18	72.292	1592.26	111.176	2668.79	173.524	685.58	164.695	2075.26	139.113	3501.79	192.25	844.97	60.274	2166.35	142.715	3669.08	208.869	877.39	62.766	1664.26	116.686	2667.37	186.498	741.53	57.735	2086.92	133.424	3523.3	197.223	865.66	62.489	2178.2	136.444	3674.73	217.605	897.55	71.731	1735.9
175	2105.61	136.562	3572.71	231.15	810.53	58.431	2245.83	144.792	3772.56	231.22	834.67	71.595	1591.58	112.941	2670.84	173.125	683.74	168.701	2077.83	136.084	3505.26	189.247	842.31	59.837	2163.74	141.447	3679.25	209.884	877.07	67.045	1659.01	117.537	2668.17	184.919	737.74	58.299	2089.99	134.962	3528.7	198.69	860.32	63.32	2178.7	138.125	3681.27	221.266	895.57	72.432	1727.57
176	2100.49	136.791	3579.06	227.024	808.66	57.073	2243.87	145.07	3780.89	228.708	834.53	71.76	1589.27	112.714	2672.39	174.18	681.57	167.448	2074.63	138.196	3513.54	192.103	837.5	59.207	2158.75	136.556	3684.8	212.441	876.18	66.807	1657.68	118.891	2669.29	186.944	735.16	59.632	2087.63	138.46	3537.91	199.997	859.1	65.075	2178.58	135.047	3692.2	220.965	893.2	70.176	1727.01
177	2100.61	136.521	3580.55	229.834	807.72	56.739	2243.1	146.417	3790.64	228.075	829.53	69.541	1586.21	115.09	2675.39	179.158	678.08	169.695	2075.82	140.195	3514.85	190.09	838.5	60.977	2156.51	135.6	3695.61	209.648	872.12	66.604	1656.56	119.397	2671.71	190.062	732.1	58.376	2086.38	137.195	3542.27	198.162	855.11	64.197	2178.36	132.701	3701.25	218.848	890.25	69.279	1726.67
178	2100.66	131.041	3590.93	231.422	802.27	56.545	2242.73	144.533	3798.73	226.69	825.02	69.69	1581.25	114.071	2676.06	183.025	672.56	168.964	2074.35	138.806	3521.66	193.236	833.76	60.605	2157.25	140.428	3703.16	207.326	869.08	65.261	1656.69	121.148	2676.87	186.628	728.39	59.208	2079.38	138.124	3548.79	203.055	850.69	61.74	2176.2	134.058	3704.96	218.823	886.91	71.818	1724.52
179	2098.99	135.22	3597.48	226.681	798.94	56.459	2238.64	143.686	3807.45	227.331	823.74	71.168	1576.2	113.356	2677.94	182.539	670.32	166.225	2071.23	136.532	3531.25	193.521	830.33	63.678	2153.73	141.406	3711.67	209.299	866.93	64.946	1655.66	121.861	2677.33	190.42	727.03	59.291	2077.09	135.36	3554.88	206.538	848.27	64.455	2173.41	133.758	3713.12	223.333	881.15	70.969	1720.41
180	2096.92	133.886	3602.56	228.135	793.39	55.55	2236.65	142.041	3816.36	227.635	819.42	71.83	1574.49	114.339	2682.25	179.04	666.56	168.29	2070.81	139.559	3543.51	193.929	827.72	62.01	2154.17	139.846	3720.86	206.955	862.73	65.491	1650.86	123.24	2679.71	191.386	725.37	58.664	2071.81	135.768	3563.83	206.983	842.88	65.406	2170.32	137.597	3717.83	225.284	877.88	69.436	1717.44
181	2096.67	134.88	3612.04	232.565	790.13	58.444	2231.32	142.212	3823.3	231.831	817.32	71.747	1569.18	112.346	2683.71	176.935	664.39	168.057	2063.6	139.582	3548.84	191.245	823.89	63.283	2149.28	140.475	3731.55	212.202	858.48	64.818	1644.8	121.335	2679.46	188.801	722.13	57.996	2065.24	134.695	3569.41	207.934	839.7	62.072	2166.97	140.125	3724.45	228.22	873.47	68.023	1715.21
182	2092.63	136.306	3617.38	229.868	788.04	57.707	2227.79	144.343	3828.67	229.894	811.47	72.602	1564.25	115.075	2684.18	177.988	661.68	169.154	2065.53	143.141	3556.81	189.089	821.05	58.429	2149.29	143.847	3736.42	215.409	854.17	62.809	1640.98	119.101	2681.55	192.087	720.73	58.051	2065.92	133.338	3573.27	207.574	838.42	62.826	2164.7	142.246	3733.91	228.426	872.36	67.449	1714.1
183	2090.57	133.043	3621.12	229.63	785.88	56.983	2226.33	142.705	3836.74	228.657	807.61	73.459	1558.92	117.875	2686.57	183.188	658.73	169.958	2062.67	143.2	3562.8	189.429	819.41	58.839	2149.59	149.146	3749.57	218.935	849.89	65.68	1636	119.486	2680.6	190.249	717.43	58.814	2062.32	133.719	3576.17	201.979	836.32	62.611	2167.75	141.059	3746.48	233.279	866.58	69.159	1710.86
184	2083.25	130.346	3630.44	230.55	781.36	57.362	2222.91	139.36	3846.34	227.378	803.09	71.981	1556.19	116.186	2688.33	184.615	654.01	172.258	2061.77	139.28	3570.11	189.473	816.51	61.432	2149.43	150.537	3757.61	220.459	845.91	65.597	1633.02	120.22	2679.32	189.017	712.49	57.938	2064.3	137.705	3578.26	206.245	830.2	60.787	2166.64	140.819	3753.99	232.308	861.39	70.803	1704.6
185	2081.22	131.85	3640.71	232.528	778.67	56.628	2221.57	139.994	3853.05	227.026	800.66	69.683	1552.23	118.65	2688.19	187.727	649.85	177.11	2058.36	135.665	3575.7	189.777	815.87	64.094	2145.62	148.803	3764.69	221.094	842.6	63.311	1625.51	119.33	2682.61	193.801	712.41	58.758	2065.69	137.328	3579.19	211.625	826.18	63.743	2163.95	141.704	3760	229.17	857.26	70.674	1699.73
186	2079.66	133.757	3647.23	227.482	773.66	57.142	2220.31	140.695	3863.82	223.551	795.29	68.38	1548.27	119.137	2687.77	186.927	647.29	177.423	2058	137.841	3583.86	189.289	810.2	63.612	2142.72	151.228	3772.98	215.756	835.66	60.786	1620.75	120.957	2687.18	190.863	707.46	57.931	2062.1	137.66	3587.96	218.405	822.6	61.748	2163.04	145.973	3770.46	232.768	854.73	68.611	1694.4
187	2077.54	134.289	3651.62	227.45	770.02	58.423	2221.17	142.245	3873.51	227.861	792.4	68.113	1546.27	115.93	2692.63	185.606	644.25	173.088	2058.07	138.647	3592.52	192.853	805.69	62.191	2140.18	153.053	3781.68	215.132	832.16	62.937	1618.56	121.786	2688.59	190.39	702.27	58.246	2062.09	138.936	3594.75	220.876	817.56	63.996	2161.77	145.42	3781.15	232.593	853.03	72.222	1690.71
188	2076.73	136.02	3664.48	226.173	766.88	55.709	2219.84	140.129	3884.82	227.367	788.39	68.748	1545.21	114.406	2698.5	185.749	641.15	173.373	2055.24	136.236	3606.12	197.115	799.82	60.242	2139.92	154.636	3800.31	215.318	830.09	63.87	1614.56	123.823	2690.21	191.613	700.56	59.161	2059.2	137.494	3600.05	218.047	812.94	64.866	2158.04	142.485	3791.81	230.847	849.92	72.126	1685.37
189	2069.79	136.672	3673.87	229.864	763.39	57.624	2217.01	138.777	3894.23	228.577	785.64	67.008	1540.01	112.878	2699.2	188.519	639.49	177.18	2052.81	135.076	3612.68	193.338	795.69	58.813	2138.64	155.358	3815.03	212.421	826.61	62.773	1610.54	122.701	2694.02	190.86	699.36	58.889	2056.14	136.413	3610.09	219.096	808.85	65.763	2160.69	138.02	3801.95	231.038	847.01	69.897	1683.8
190	2070.15	134.162	3679.21	232.994	760.53	58.289	2215.21	139.733	3904.72	229.946	779.47	65.024	1534.42	115.187	2704.38	189.346	636.56	181.65	2050.41	139.666	3623.72	194.108	791.87	62.282	2140.32	151.927	3826.88	210.417	822.63	61.3	1605.99	121.536	2696.61	183.016	695.72	58.523	2052.63	135.628	3620.29	220.238	805.43	65.685	2159.6	142.612	3811.3	230.692	844.18	70.055	1679.98
191	2070.71	132.683	3692.64	232.911	757.66	59.919	2217.44	138.285	3919.17	230.396	776.15	63.775	1527.77	115.162	2707.92	190.173	631.64	176.984	2051.42	141.909	3636.97	201.882	786.85	63.256	2142.06	149.956	3841.26	212.394	817.23	61.855	1602.26	119.921	2699.73	182.796	690.93	58.91	2051.42	132.531	3630.95	224.359	801.27	64.026	2158.23	143.285	3828.47	229.481	841.32	70.944	1674.58
192	2072.38	128.081	3706.21	226.596	755.1	58.803	2214.62	141.974	3934.14	228.222	772.23	64.183	1526.27	116.112	2712.01	191.203	627.63	173.53	2050.39	139.525	3646.65	199.775	781.28	60.311	2143.57	150.175	3851.53	214.102	816.03	65.061	1599.06	121.093	2703.15	184.259	684.94	55.163	2046.25	135.036	3640.07	231.895	799.09	65.387	2156.21	144.852	3847.03	232.052	839.48	70.083	1671.22
193	2072.31	124.547	3716.36	228.702	750.59	60.402	2212.63	139.67	3942.11	228.366	766.28	65.914	1523.16	113.194	2715.35	192.261	625.89	174.41	2048.81	137.593	3657.19	201.899	777.1	59.593	2146.96	153.122	3867.93	212.225	812.3	65.202	1594.87	119.81	2706.94	185.581	682.04	56.444	2043.13	135.946	3651.53	231.728	796.73	65.475	2155.09	144.257	3862.02	234.963	836.29	73.596	1668.31
194	2071.1	126.922	3732.01	233.165	748.08	59.824	2214.86	140.206	3964.77	229.406	764.06	65.323	1522.4	115.617	2723.27	195.97	621.79	172.722	2048.64	137.225	3673.26	203.62	775.05	57.5	2149.82	156.313	3883.44	214.773	809.49	63.742	1593.31	117.159	2714.2	184.114	679.14	56.685	2040.84	138.683	3659.67	235.422	792.54	64.543	2152.12	149.231	3877.09	237.612	831.4	74.062	1666.25
195	2073.02	129.43	3746.72	235.038	744.3	58.824	2215.38	138.553	3979.51	231.799	759.55	64.101	1522.89	115.866	2728.74	201.122	619.57	176.161	2044.05	136.66	3685.37	207.493	771.46	56.322	2146.68	153.929	3900.47	217.966	808.05	62.406	1593.7	114.041	2724.76	183.239	674.27	55.271	2042	140.908	3672.71	232.072	790.8	64.567	2156.23	152.339	3892.18	239.906	827.47	74.301	1665
196	2074.95	133.672	3764	229.592	739.58	59.517	2215.12	141.403	3995.51	234.267	754.97	63.033	1525.81	114.257	2734.88	200.885	614.58	179.002	2047.25	134.205	3695.99	209.176	767.44	58.714	2151.29	157.949	3923.45	214.894	804.21	62.287	1591.35	115.493	2726.49	184.863	673.03	52.964	2042.96	140.876	3690.06	222.617	788.69	67.303	2159.11	151.833	3906.83	238.522	822.06	70.186	1660.84
197	2083.05	131.528	3777.31	227.922	734.65	59.295	2214.21	144.286	4015.34	233.842	750.63	63.308	1522.1	112.811	2742.23	202.979	612.39	182.547	2045.8	132.669	3711.34	213.165	764.71	57.95	2154.87	158.034	3938.11	217.821	800.43	62.163	1589.65	114.354	2732.11	184.238	672.08	52.755	2039.7	135.777	3707.09	225.017	784.16	65.554	2160.03	150.344	3928.96	237.105	819.03	69.5	1656.49
198	2083.93	128.978	3790.95	231.086	732.56	57.887	2215.11	144.564	4031.52	229.42	746.6	63.918	1519.45	113.307	2752.18	199.973	611.44	185.196	2050.42	135.369	3727.46	217.049	761.07	58.396	2154.03	155.552	3961.29	217.674	795.21	60.906	1589.46	118.158	2736.55	186.828	690.58	210.74	2036.87	137.298	3724.38	229.841	779.56	66.262	2162.74	149.569	3947.27	239.846	817.43	69.845	1655.33
199	2084.34	130.972	3811.99	235.107	731.61	60.193	2221.26	147.583	4047.55	224.032	745.32	64.924	1519.59	114.686	2759.96	201.621	608.34	185.798	2053.07	133.326	3744.89	222.448	760.21	56.745	2158.79	152.881	3977.53	216.209	792.5	61.363	1587.46	120.991	2744.74	191.735	686.61	213.347	2042.69	132.933	3740.55	233.324	776.99	65.752	2163.81	149.387	3968.29	243.18	814.43	70.611	1652.28
200	2088.75	131.574	3830.07	237.269	729.09	61.417	2221.22	144.955	4067.09	226.601	739.55	64.416	1516.62	113.332	2769.38	206.572	608.19	183.639	2053.82	133.732	3758.52	219.334	757.97	56.611	2163.41	154.23	3996.48	211.45	788.46	61.299	1587.1	122.189	2753.72	192.046	686.38	218.18	2048.39	131.678	3757.2	236.772	773.21	65.747	2166.39	150.235	3981.94	244.452	810.49	71.69	1650.95
201	2086.92	136.363	3849.21	231.369	726.87	61.109	2227.09	143.988	4088.44	228.019	739.28	64.17	1513.99	113.796	2774.64	209.39	606.79	188.483	2052.61	135.004	3782.04	213.751	754.97	59.118	2167.64	152.883	4016.81	216.579	784.45	60.166	1582.56	123.252	2766.36	192.692	682	217.807	2047.51	132.874	3772.49	245.092	769.57	65.852	2165.64	150.699	4002.48	246.846	806.23	71.235	1649.41
202	2087.08	138.11	3865.67	231.074	723.9	61.528	2225.55	146.076	4108.34	231.406	736.32	63.234	1513.28	115.972	2778.94	207.455	605.02	188.245	2054.72	134.666	3799.25	214.468	749.45	59.734	2169.5	156.328	4039.18	212.839	783.42	61.997	1575.36	121.198	2776.87	192.452	679.06	215.844	2048.05	136.131	3788.83	244.633	763.59	65.316	2166.77	148.2	4017.54	246.963	801.57	73.158	1650.09
203	2092.18	139.734	3878.47	236.169	721.94	60.356	2230.5	146.793	4126.24	233.707	734.46	62.749	1511.4	119.574	2785.38	209.304	602.9	188.289	2057.55	135.374	3813.69	214.507	745.79	58.93	2169.93	157.115	4059.64	214.549	782.31	62.402	1571.83	121.217	2784.01	194.673	678.28	221.154	2047.7	134.406	3805.75	247.254	759.82	64.403	2171.59	150.542	4039.14	245.602	797.33	72.151	1648.06
204	2086.53	135.903	3896.32	239.513	716.51	59.414	2235.02	145.296	4146.18	230.974	729.38	61.758	1508.2	119.38	2793.45	206.052	598.14	186.999	2061.65	134.66	3826.88	217.234	744.82	60.337	2170.7	156.598	4081.53	218.92	779.45	61.914	1571	120.149	2792.64	196.288	673.86	221.925	2051.72	133.923	3820.44	250.937	758.36	62.829	2176.54	148.785	4057.94	243.303	796.7	71.287	1646.44
205	2087.72	136.166	3917.4	243.742	714.89	58.155	2235.56	145.171	4166.69	232.355	725.92	62.47	1506.21	121.156	2800.66	205.599	593.99	187.345	2064.11	138.279	3846.13	218.79	742.35	60.134	2174.05	157.518	4103.53	220.586	776.92	60.42	1569.44	117.443	2799.98	191.538	671.66	224.891	2056.87	135.662	3835.07	247.084	753.88	60.982	2173.57	151.055	4077.94	240.891	794.91	69.562	1641.77
206	2093.44	136.048	3931.97	248.436	713.58	59.703	2235.99	147.171	4182.14	231.676	723.44	61.567	1503.73	121.72	2810.1	204.814	591.02	186.271	2066.33	140.74	3864.21	217.979	740.17	60.634	2174.55	159.787	4117.11	223.702	773.34	62.345	1569.44	118.203	2803.67	193.419	669.72	226.238	2057.72	135.786	3853.77	247.063	752.53	61.581	2172.83	158.736	4092.42	245.007	789.97	69.867	1641.6
207	2092.08	138.587	3949.58	244.281	711.23	59.89	2236.96	144.436	4205.67	233.534	720.28	60.802	1500.7	124.459	2819.65	208.07	588.25	185.921	2065.67	138.503	3884.05	220.9	737.87	57.2	2174.07	163.816	4139.47	226.767	769.11	61.256	1561.99	117.155	2812.23	193.788	667.81	226.132	2059.02	136.296	3863.3	246.982	749.39	61.343	2173.82	158.17	4111.69	246.311	786.27	71.38	1642.05
208	2095.92	137.79	3966.23	247.819	708.15	60.552	2244.1	146.865	4223.96	231.162	717.13	59.14	1501.64	124.044	2832.14	208.039	584.02	188.215	2069.55	139.676	3899.32	221.198	735.68	57.67	2178.43	165.355	4158.09	228.106	767.34	63.68	1560.85	118.724	2818.12	191.533	665.83	229.667	2061.79	132.234	3876.39	246.343	745.37	65.599	2181.17	160.208	4137.25	247.031	784.41	70.045	1638.22
209	2099.68	137.069	3983.5	252.581	704.45	59.718	2246.87	149.049	4238	229.102	716.53	59.541	1502.93	125.745	2836.67	208.576	580.95	186.875	2077.23	136.351	3914.17	225.413	731.57	57.255	2180.1	165.22	4173.42	228.019	766.63	63.841	1557.48	117.102	2824.42	190.751	661.9	233.551	2060.5	132.771	3889.33	247.753	743.06	65.711	2180.65	162.321	4155.84	246.449	781.43	69.509	1637.59
210	2099.42	141.052	3997.81	255.148	701.89	59.578	2250.41	145.627	4254.14	229.131	713.33	57.432	1503.22	123.027	2846.62	207.769	580.07	185.325	2074.45	138.988	3934.11	223.812	727.91	55.671	2182.34	169.969	4190.24	233.477	762.33	64.335	1558.46	118.573	2829.85	192.21	658.04	233.518	2059.68	133.898	3908.94	253.678	740.15	65.419	2182.94	158.848	4177.7	254.734	779.2	67.498	1635.94
211	2101.37	138.283	4014.56	259.684	697.98	61.506	2251.79	147.329	4273.28	225.536	710.75	58.165	1500.68	123.174	2853.98	206.959	576.25	181.137	2073.6	139.501	3943.29	226.369	725.42	55.722	2186.06	167.623	4208.89	232.937	759.17	63.837	1556.93	117.407	2835.22	200.189	653.67	229.52	2059.88	131.555	3924.2	252.606	737.92	67.247	2189.28	161.501	4194.95	253.346	776.55	66.384	1633.11
212	2099.64	138.886	4028.16	256.501	693.98	62.708	2253.82	149.752	4295.04	227.702	708.65	56.087	1501.36	121.193	2863.39	206.152	576.1	183.717	2074.72	139.116	3954.13	226.542	722.68	58.499	2188.48	164.509	4232.41	227.824	756.54	62.738	1556.22	118.667	2845.04	204.388	650.67	230.056	2058.65	130.118	3939.62	256.632	734.65	64.394	2191.52	162.476	4204.08	254.477	773.34	65.517	1630.94
213	2103.54	140.058	4040.41	257.135	691.31	64.204	2252.6	147.867	4311.88	224.239	706.92	54.415	1500.07	118.695	2871.33	205.378	573.4	184.462	2077.46	142.826	3970.42	226.844	720.55	58.867	2195.96	167.618	4251.79	228.199	754.26	61.051	1556.21	118.939	2852.71	206.987	646.99	229.972	2059.26	129.141	3956.08	259.963	731.7	63.742	2192.52	159.599	4221.97	256.671	767.83	64.658	1630.78
214	2102.9	137.547	4052.69	255.843	687.32	64.197	2254.68	149.228	4326.76	223.651	705.66	55.77	1500.88	118.885	2880.25	207.024	570.92	186.389	2077.99	140.385	3989.52	231.943	718.16	57.007	2198.15	166.851	4264.78	235.903	753.33	62.26	1556.36	120.177	2858.65	207.24	645.4	234.387	2059.86	130.381	3969.75	261.415	729.1	63.931	2193.67	159.705	4236.9	257.629	767.58	65.291	1630.72
215	2103.6	139.75	4073.17	262.795	685.65	63.298	2256.65	148.725	4347.98	225.549	701.6	55.44	1498.35	116.558	2884.04	204.523	565.71	186.582	2079.43	140.011	4006.77	237.524	714.56	56.757	2199.24	166.73	4281.1	236.192	749	62.425	1554.61	123.008	2864.07	207.487	644.16	236.176	2063.04	135.446	3977.68	267.69	725.33	63.446	2198.77	163.064	4251.65	260.309	765.55	65.318	1630.24
216	2106.46	139.942	4093.84	268.971	682.14	63.966	2256.54	151.327	4366.57	224.69	698.69	54.276	1499.22	118.768	2886.79	204.39	562.73	187.709	2086.04	143.417	4021.92	234.709	711.49	58.19	2202.56	169.03	4300.88	242.473	746.3	61.281	1550.84	123.562	2870.3	209.233	641.2	235.349	2062.06	136.331	3993.25	263.312	724.12	62.879	2203.64	160.868	4270.2	259.477	765.4	65.874	1626.52
217	2105.57	138.768	4103.15	270.826	679.53	61.972	2260.85	145.083	4378.43	224.459	697.55	56.133	1496.79	117.889	2892.42	198.837	559.92	188.813	2080.5	142.745	4026.38	232.85	706.43	56.492	2206.18	168.292	4315.38	243.227	744.1	60.378	1545.7	123.161	2878.67	204.981	638.26	235.668	2064.07	135.37	4001.31	265.554	721.61	66.046	2203.1	158.71	4286.72	256.584	760.21	66.336	1623.24
218	2104.48	137.969	4118.27	264.985	677.41	60.309	2265.9	141.999	4392.2	222.874	693.58	56.766	1493.16	119.206	2898.13	204.835	557.72	188.007	2079.85	142.016	4041.09	232.568	705.82	56.112	2211.1	172.811	4335.35	240.051	741.89	61.903	1543.84	122.723	2884.65	206.178	635.77	236.035	2066.75	138.643	4017.28	263.312	713.93	65.928	2209.31	159.548	4305.49	255.224	757.83	67.805	1621.11
219	2108.19	140.955	4138.27	269.572	675.04	61.691	2267.88	143.245	4409.24	227.496	691.24	57.086	1493.54	119.255	2911.27	204.517	555.54	180.558	2083.2	137.922	4057.59	234.787	701.05	56.995	2214.48	173.095	4353.39	237.649	737.91	62.873	1545.83	124.445	2893.31	207.481	633.58	238.629	2065.41	136.699	4032.05	266.151	713.21	67.444	2214.05	159.149	4320.54	259.946	755.53	67.167	1619.43
220	2108.56	137.958	4157.79	269.542	671.68	62.271	2270.18	148.29	4426.86	224.652	687.36	56.101	1491.74	120.557	2916.39	203.897	555.46	181.067	2082.14	141.906	4074.69	241.306	700.73	55.943	2219.03	171.084	4366.98	240.389	734.44	62.019	1544.41	127.488	2900.78	210.807	630.65	235.154	2065.7	138.25	4051.07	269.613	711.73	67.097	2210.19	158.223	4339.44	261.846	752.95	68.735	1618
221	2106.44	135.316	4170.97	270.826	669.38	63.399	2273.86	149.876	4441.26	224.891	683.4	54.482	1495.65	120.889	2921.88	204.363	553.25	180.856	2082.02	145.161	4095.06	245.75	699.06	57.595	2218.43	167.191	4383.04	239.589	731.6	60.878	1541.58	129.596	2910.22	210.639	628.69	240.27	2068.03	139.116	4061.43	275.774	708.28	65.586	2211.67	163.484	4366.58	265.011	750.84	69.208	1617.71
222	2107.04	134.54	4185.26	272.225	666.85	61.576	2278.13	148.992	4459.99	226.018	680.75	57.086	1489.78	120.503	2931.28	207.914	552.95	182.163	2087.18	141.499	4106.64	244.019	696.6	57.513	2220.65	164.961	4397.91	245.106	728.85	58.355	1536.94	125.363	2914.51	212.633	628.02	239.399	2075.49	142.001	4079.05	281.276	705.94	64.766	2213.75	163.176	4384.69	258.906	747.5	69.341	1619.02
223	2106.97	137.388	4201.5	270.035	666.63	60.749	2282.13	150.744	4478.74	233.619	678.45	54.758	1487.74	119.139	2935.3	208.792	552.38	184.514	2086.7	143.706	4122.54	245.561	695.34	60.833	2225.94	166.428	4418.74	250.419	727.24	60.045	1535.64	126.708	2918.85	205.505	626.16	237.492	2074.69	140.201	4094	282.478	705.67	65.803	2212.68	165.638	4402.27	255.275	745.31	70.765	1618.91
224	2106.82	140.671	4209.83	271.119	665.13	59.249	2286.2	152.388	4492.09	228.112	675.96	55.627	1486.65	120.905	2938.69	210.422	552.42	187.554	2088.02	141.518	4137.88	246.073	692.12	61.986	2226.05	165.57	4437.17	242.323	721.77	60.265	1532.63	128.589	2923.83	209.504	624.39	240.621	2072.21	140.675	4110.74	280.028	701.73	67.48	2216.15	166.962	4414.61	260.571	742.36	69.806	1618.39
225	2108.93	136.631	4221.5	270.284	663.67	59.067	2289.68	153.987	4508.05	224.112	674.33	58.007	1484.07	120.764	2946.12	211.73	549.18	189.248	2091.68	142.654	4146.93	248.271	689.05	61.129	2228.5	165.459	4451.78	244.083	719.85	59.42	1531.85	129.068	2928.81	213.917	620.41	241.89	2078.01	142.018	4121.29	280.534	701.06	66.889	2219.98	166.781	4430.22	260.372	737.44	71.379	1618.18
226	2109.06	137.184	4238.09	271.324	662.13	58.282	2289.1	155.261	4523.26	227.665	671.58	55.937	1483.88	122.54	2954.52	213.204	546.2	191.311	2091.7	141.766	4160.74	246.377	686.3	58.93	2232.78	164.104	4467.22	241.189	718.5	59.84	1531.95	132.099	2934.01	214.24	617.27	238.492	2076.57	139.902	4138.93	283.128	695.9	67.027	2224	166.288	4444.38	256.586	735.11	70.578	1615.9
227	2106.42	133.387	4248.56	277.951	659.39	59.245	2292.03	153.693	4539.75	233.728	668.9	55.299	1487.63	121.657	2960.61	214.022	542.39	191.462	2094.75	142.605	4172.36	250.17	682.92	58.298	2235.57	163.334	4480.82	243.571	716.26	57.967	1530.28	130.431	2938.24	211.81	616.55	241.788	2073.46	143.277	4152.1	282.722	691.84	69.068	2222.81	169.034	4464.8	256.428	732.19	71.409	1612.99
228	2109.74	129.092	4258.66	276.663	655.56	58.507	2294.73	155.408	4558.22	233.392	667.38	55.885	1489.67	119.825	2965.06	220.328	538.97	194.623	2098.34	139.304	4184.95	248.459	680.27	57.137	2237.29	169.881	4497.92	244.129	714.54	58.719	1528.97	130.91	2944.12	214.699	612.99	236.762	2074.98	146.228	4164.69	285.151	686.73	66.761	2228.02	169.823	4483.02	258.406	728.96	68.746	1615.31
229	2113.4	128.984	4270.81	281.603	654.54	59.817	2300.44	156.673	4571.03	235.345	661.95	56.152	1487.11	117.404	2973.32	220.686	538.02	202.869	2099.32	141.842	4197.01	249.667	677.36	58.044	2243.19	167.286	4508.23	243.947	710.27	60.365	1529.04	134.078	2952.1	216.054	611.21	235.14	2076.1	148.525	4178.01	284.746	686.17	65.624	2228.05	167.697	4499.34	260.182	727.6	67.926	1613.92
230	2116.54	130.009	4286.45	282.1	651.88	60.186	2307.51	157.485	4588.2	232.302	660.4	55.401	1483.91	119.317	2982.32	223.524	535.16	201.622	2094.88	140.531	4211.94	251.963	675.89	58.58	2245.16	168.117	4522.46	245.312	708.05	63.525	1527.38	137.587	2955.15	214.467	609.85	237.39	2077.58	150.6	4190.71	280.721	683.47	64.448	2232.6	164.53	4510.26	265.305	725.53	67.473	1611.5
231	2118.44	131.725	4304.31	280.493	649.7	62.781	2314.25	159.885	4605.99	228.241	658.97	56.756	1481.42	119.39	2989.83	224.789	532.23	199.31	2091.82	142.623	4232.52	254.116	675.65	58.938	2247.21	166.605	4539.4	243.9	705.9	63.903	1526.15	137.912	2960.2	219.326	606.78	240.829	2081.39	147.415	4205.86	282.445	683.56	64.412	2236.26	162.846	4525.23	259.331	723.35	66.5	1609.99
232	2118.93	135.216	4319.59	281.567	646.96	62.973	2316.67	158.933	4622.71	230.282	656.2	57.365	1478.49	116.976	2997.22	223.837	531.56	199.033	2097.1	144.968	4245.71	255.645	673.36	57.98	2245.71	166.475	4552.65	240.821	704.66	61.889	1524.32	137.2	2967.02	220.073	602.9	243.769	2082.67	146.203	4220.35	280.851	681.84	65.085	2238	162.204	4538.64	260.389	721.9	69.395	1612.05
233	2122.57	139.551	4337.75	289.794	644.23	61.844	2321.29	157.397	4638.75	235.965	653.85	56.642	1474.54	116.031	3001.42	223.871	528.27	198.809	2099.15	141.77	4260.63	261.893	672.07	57.189	2249.1	165.629	4567.25	240.708	703.87	61.225	1521.85	138.06	2973.97	222.532	601.81	243.115	2082.82	149.979	4232.1	282.671	679.01	64.265	2239.62	167.752	4552.94	261.647	718.56	70.151	1609.41
234	2123.13	145.246	4353.61	294.902	643.34	61.804	2324.36	159.469	4656.62	230.366	650.26	55.605	1473.67	117.774	3007.05	222.046	525.92	194.994	2098.11	143.501	4273.87	261.454	667.38	55.515	2254.89	166.642	4589.08	244.037	700.36	64.321	1523.23	134.242	2975.6	217.27	598.37	246.69	2081.72	149.762	4239.64	281.514	678.41	64.068	2245.19	164.177	4573.69	261.875	714.63	71.161	1612.11
235	2125.63	145.442	4362.3	292.327	639.6	61.803	2325.07	158.935	4670.92	230.054	648.91	57.564	1478.1	116.802	3009.93	218.53	525.14	196.681	2098.1	146.559	4279.03	264.063	665.22	55.34	2256.07	170.158	4604.77	249.745	698.13	64.972	1524.6	136.289	2985.27	217.157	594.63	246.227	2083.35	150.298	4250.92	288.136	677.17	65.157	2245.88	164.272	4583.72	262.854	713.04	72.123	1612.85
236	2129.02	143.447	4378.12	296.854	636.06	60.118	2324.62	155.54	4687.42	233.903	646.94	56.549	1474.44	118.173	3015.52	217.283	522.03	192.936	2100.4	148.773	4293.76	263.548	662.85	55.876	2262.77	170.5	4617.69	257.32	696.92	62.256	1520.54	137.327	2987.9	215.058	593.12	249.273	2085.06	148.193	4267.71	282.962	675.58	63.77	2245.98	164.208	4590.92	265.294	711.16	73.787	1610.63
237	2128.09	146.043	4388.5	300.269	634.92	58.937	2323	159.461	4702.94	236.439	644.55	58.439	1474.65	121.978	3018.79	220.074	520.34	192.437	2106.26	149.857	4305.52	266.161	663	57.526	2264.52	167.581	4631.99	257.398	694.24	62.455	1517.9	137.536	3001.23	213.99	590.22	249.624	2082.96	150.715	4278.75	287.214	674.63	63.207	2250.08	162.125	4607.78	259.17	711.01	74.324	1612.06
238	2133.07	145.766	4401.01	300.743	630.72	58.548	2326.29	155.648	4716.21	234.56	642.18	57.85	1476.84	120.581	3019.01	219.75	517.95	190.411	2104.22	149.043	4320.42	266.937	663.87	58.716	2261.03	165.299	4647.68	266.093	691.5	63.385	1518.63	137.601	3005.96	213.297	589.07	251.396	2086.21	148.982	4290.81	293.67	672.57	64.53	2251.81	165.077	4625.79	261.875	706.88	73.183	1610.5
239	2130.86	142.304	4413.02	301.475	628.55	58.563	2331.81	155.996	4734.04	231.028	640.74	57.802	1473.49	121.252	3022.97	217.597	515.74	189.012	2106.63	145.39	4327.97	268.773	661.95	60.213	2263.77	167.314	4671.61	267.351	691.72	65.156	1519.47	140.576	3007.54	217.428	586.25	252.202	2092.56	148.04	4303.97	294.797	671.35	63.743	2256.1	167.176	4638.82	269.173	703.84	70.58	1611.09
240	2132.14	143.231	4423.53	299.324	625.44	57.84	2331.99	157.807	4753.14	233.892	637.2	59.398	1470.36	122.369	3035.4	215.52	513.83	187.575	2107.24	144.577	4339.9	272.182	660.7	58.343	2268.08	172.685	4684.19	269.814	687.83	66.336	1515.5	141.74	3012.99	216.079	583.79	255.581	2090.24	147.493	4312.9	304.872	669.57	62.693	2256.69	164.37	4654.71	273.458	700.16	67.937	1608.66
241	2133.43	147.862	4441.43	302.762	624.79	59.339	2333.38	157.776	4770.98	230.111	635.45	58.156	1470.6	120.493	3048.11	220.976	513.31	188.301	2106.75	142.494	4355.67	271.74	657.24	59.247	2270.84	177.789	4698.15	271.138	686.69	64.372	1511.8	139.179	3016.99	221.512	580.94	254.19	2092.46	148.608	4323.97	306.262	665.97	61.195	2259.95	160.986	4671.38	271.754	696.75	69.611	1610.68
242	2132.88	149.674	4455.61	307.32	623.19	57.275	2338.45	161.817	4787.6	227.391	635	58.131	1466.6	121.027	3046.99	221.777	509.57	188.631	2108.71	144.523	4373.22	271.877	654.34	57.763	2273.23	178.768	4707.36	269.598	683.31	63.592	1511.41	138.637	3021.51	219.224	578.3	256.196	2093.89	151.871	4339.06	310.274	662.08	61.074	2265.31	164.993	4690.04	276.7	696.3	70.683	1610.27
243	2138.61	151.412	4472.12	305.764	620.36	57.858	2337.81	160.04	4806.53	221.033	633.63	56.728	1465.54	123.332	3052.74	220.253	508.48	188.579	2109.23	143.547	4386.02	273.29	653.82	57.785	2275.25	179.367	4719.42	268.906	681.61	63.608	1510.26	138.786	3024.73	220.307	578.08	255.805	2095.49	153.975	4355.17	307.36	661.5	62.046	2261.46	166.035	4707.07	276.973	692.38	69.92	1613.53
244	2142.19	148.866	4493.89	311.703	617.12	56.744	2336.55	162.872	4822.1	224.655	631.98	57.504	1463.64	123.215	3058.89	223.574	507.43	187.25	2108.33	146.438	4404.75	275.031	652.75	59.644	2277.66	180.713	4728.9	261.91	677.56	63.356	1510.84	141.421	3033.51	223.86	575.21	254.898	2094.05	154.318	4373.08	310.383	659.7	63.831	2267.76	162.631	4726.5	281.514	690.41	70.231	1612.31
245	2148.11	147.319	4503.29	312.899	616	57.422	2335.33	165.668	4837.05	222.56	631.5	58.953	1462.83	125.682	3067.11	225.302	506.52	185.382	2110.89	145.009	4419.18	270.313	652.45	61.74	2272.91	177.628	4746.49	265.342	676.6	65.694	1508.53	141.249	3039.33	221.428	573.84	259.222	2097.72	155.149	4380.52	301.075	659.46	64.535	2269.27	159.93	4743.47	284.653	688.38	69.431	1614.39
246	2146.62	149.296	4509.22	309.12	614.09	58.954	2341.46	160.934	4858.96	222.015	627.58	58.612	1460.39	128.403	3071.15	226.999	505.59	186.145	2115.94	145.866	4430.57	271.271	648.84	62.357	2276.1	182.347	4756.19	268.669	675.27	64.878	1506.8	141.608	3048.79	227.015	573.61	258.725	2100.33	155.732	4391.09	299.575	656.65	64.648	2275.77	157.265	4754.28	291.735	688.79	72.034	1613.89
247	2150.12	151.02	4516.93	311.431	611.48	58.181	2343.17	165.472	4869.97	221.152	626.41	60.384	1459.7	125.627	3077.6	230.089	503.03	187.743	2117.02	147.209	4441.82	273.41	647.45	64.07	2284.84	183.84	4775.08	271.736	674.61	63.846	1507.42	139.8	3055.24	224.631	571.27	255.72	2103.41	158.922	4403.07	299.072	653.96	64.866	2273.05	159.724	4766.6	292.275	686.36	69.378	1616.7
248	2152.13	154.198	4533.43	314.642	610.02	59.898	2346.55	164.343	4882.63	223.721	622.65	61.208	1462.83	127.676	3082.42	237.708	501.77	190.009	2120.69	148.069	4448.42	272.94	643.75	62.687	2289.15	180.849	4789.9	276.551	673	64.571	1507.5	140.555	3060.83	224.758	569.39	256.547	2105.85	159.074	4416.6	299.717	651.97	61.424	2278.25	162.898	4776.3	290.542	683.62	68.728	1616.97
249	2152.1	151.8	4544.7	322.596	607.79	58.78	2343.47	161.434	4896.23	224.063	619.12	59.807	1462.23	128.302	3088.51	239.698	500.24	191.574	2123.99	143.97	4462.01	272.268	639.89	63.248	2295.4	182.406	4800.67	273.477	668.52	62.728	1507.28	142.787	3066.32	230.218	568.47	259.74	2105.6	159.528	4430.66	300.108	650.26	63.584	2281.66	163.08	4795.08	282.148	683.11	68.938	1618.24
250	2149.57	153.466	4554.68	324.009	605.51	58.687	2347.05	166.18	4914.28	229.525	619.83	61.237	1462.36	131.196	3092.95	239.703	499.37	192.955	2127.75	147.2	4476.05	275.651	638.47	63.086	2297.15	182.436	4807.96	277.869	670.46	65.855	1506.47	140.648	3073.6	233.635	567.08	257.667	2104.23	158.229	4438.44	292.884	646.55	64.906	2284.89	165.017	4813.54	281.642	680.28	69.27	1617.56
251	2149.32	152.735	4569.75	324.744	604.72	60.289	2352.06	166.944	4929	231.189	619.43	58.286	1460.89	130.332	3094.64	236.895	497.3	194.94	2135.05	148.134	4489.43	269.736	635.39	61.235	2301.78	183.871	4818.18	281.137	665.68	67.581	1502.4	141.604	3080.75	236.239	564.68	257.33	2103.42	163.58	4451.51	292.917	646	65.173	2288.88	166.447	4823.59	281.655	676.38	67.726	1614.07
252	2152.62	148.718	4578.29	335.421	601.94	59.931	2352.21	162.781	4938.7	235.243	616.73	57.998	1457.94	131.115	3100.72	240.01	494.77	195.81	2134.24	148.11	4499.84	268.541	636.07	60.248	2302.95	183.879	4830.22	285.043	665.92	66.704	1498.74	145.028	3086.46	234.227	562.95	262.02	2102.89	162.276	4465.92	296.252	645.6	66.761	2291.33	165.549	4839.48	283.612	678.09	67.819	1614.98
253	2153.92	145.611	4589.52	334.893	599.4	56.636	2355.07	164.609	4953.64	241.209	614.75	59.609	1460.69	129.275	3107.56	239.305	492.29	200.119	2137.45	147.365	4515.4	265.934	635.43	58.152	2301.07	187.2	4838.53	286.868	663.64	66.118	1499.18	145.031	3088.86	230.665	558.11	266.266	2103.53	161.678	4476.6	297.358	642.58	66.821	2292.84	167.874	4854.46	281.768	674.03	67.352	1610.9
254	2155.9	142.274	4599	337.187	597.64	54.942	2358.13	165.37	4968.83	239.531	612.94	58.426	1461.46	132.131	3114.31	241.963	490.51	202.374	2137.29	148.423	4525.85	263.936	633.1	59.631	2300.91	188.712	4847.65	288.112	660.52	68.084	1502.66	147.832	3094.57	233.16	558.14	268.485	2109.1	165.049	4490.31	292.626	641.07	65.6	2292.62	168.731	4868.46	286.244	674.13	66.756	1606.65
255	2157.17	141.729	4610.31	337.238	596.8	55.485	2362.33	165.992	4976.09	236.786	611.23	59.166	1459.48	135.84	3118.36	239.217	487.92	203.171	2137.96	149.255	4541.1	262.877	628.76	60.114	2301.86	188.882	4865.31	294.063	659.28	66.048	1504	145.025	3100.14	235.292	556.59	269.579	2105.99	163.888	4501.13	292.189	638.28	65.578	2290.9	171.134	4880.11	285.576	670.4	66.869	1606.16
256	2159.75	144.259	4620.7	343.539	592.85	54.289	2360.61	165.254	4989.81	238.053	610.93	58.216	1457.79	134.415	3122.93	241.831	487.65	198.75	2137.92	149.905	4557.17	257.808	624.72	59.709	2303.7	188.089	4875.89	297.649	657.53	68.73	1505.65	145.399	3104.83	238.474	555.36	274.699	2110.84	164.382	4512.56	293.229	636.76	63.175	2292.61	168.641	4894.1	287.079	670.56	69.118	1605
257	2156.79	144.817	4635.57	338.264	590.82	53.817	2366.33	165.979	5000.31	240.049	608.58	58.783	1459.04	134.907	3133.15	245.621	486.06	197.839	2141.2	150.551	4566.57	258.516	622.66	61.086	2310.97	189.09	4891.43	287.103	656.99	66.744	1504.97	147.832	3114.53	236.819	553.17	280.298	2111.83	165.54	4527.55	295.646	633.78	64.048	2296.73	168.436	4911.17	288.132	668.01	72.015	1604.29
258	2154.9	148.066	4651.83	339.472	587.52	53.586	2371.29	166.058	5008.23	243.393	606.72	60.296	1459.46	131.19	3136.25	245.378	486.37	194.096	2144.73	147.807	4575.57	260.432	621.3	61.679	2318.37	188.021	4904.81	294.16	655.3	67.415	1504.36	148.866	3119.06	238.701	553.2	277.565	2112.46	163.744	4535.72	295.609	632.25	64.355	2299.39	168.567	4917.36	289.88	668.11	73.061	1604.51
259	2157.82	148.913	4663.55	343.289	585.75	55.247	2370.47	164.423	5024.79	239.691	603.51	62.555	1459.68	130.169	3140.02	243.341	484.86	195.216	2148.24	152.076	4587.6	259.775	620.13	59.885	2318.47	186.608	4911.75	289.838	653.57	66.567	1501.74	146.051	3122.35	237.986	552.66	278.354	2109.37	165.244	4541.62	298.527	630.09	63.326	2302.19	165.895	4928.91	294.789	665.36	72.912	1603.14
260	2158.71	152.485	4675.94	346.664	585.16	56.845	2371.2	166.215	5036.51	236.888	600.74	61.98	1458.09	131.532	3146.6	246.811	482.72	195.907	2148.56	152.065	4599.65	254.862	621.39	60.971	2321.67	186.754	4925.73	281.707	651.59	66.334	1502.03	147.13	3126.21	239.202	551.45	276.33	2115.1	167.783	4557.96	291.442	626.47	63.23	2300.58	166.936	4938.39	299.683	665.08	69.981	1600.73
261	2160.15	154.15	4688.32	349.94	582.68	58.174	2374.05	166.215	5048.16	242.878	597.15	64.62	1459.51	126.391	3153.97	250.9	482.12	194.884	2150.79	150.034	4614.31	252.712	621.22	61.319	2317.9	187.528	4930.58	287.177	648.62	64.775	1499.94	151.719	3133.68	242.095	549.33	276.724	2117.88	171.697	4571.93	296.034	624.7	61.813	2305.75	166.83	4948.64	298.545	661.89	69.676	1599.24
262	2161.75	157.037	4702.22	352.466	581.55	57.436	2376.05	171.33	5061.82	244.157	596.38	62.537	1462.05	126.53	3157.41	245.077	479.41	201.351	2152.22	153.265	4620.39	252.202	619.09	61.692	2316.38	189.532	4944.34	285.382	645.76	65.489	1494.65	153.011	3137.53	244.872	548.87	282.397	2118.63	174.631	4581.63	296.448	622.71	64.936	2316.08	168.365	4959.98	297.823	658	68.903	1596.9
263	2165.24	158.424	4706.42	352.484	579.82	57.526	2377.2	165.606	5080.25	250.293	596.55	61.079	1465.44	125.725	3160.67	248.812	477.2	196.745	2155	150.064	4625.4	260.561	616.18	61.029	2319.91	189.906	4958.53	287.751	643.6	65.72	1492.51	152.501	3143.61	245.329	547.33	282.3	2118.32	171.135	4592.9	301.343	621.31	63.722	2315.2	167.874	4979.82	295.625	657.3	69.509	1593.02
264	2169.55	158.251	4714.28	356.105	576.6	55.885	2381.9	163.508	5086.92	251.864	594.07	61.636	1463.83	124.911	3168.63	251.513	476.96	200.977	2155.38	152.117	4632.87	263.18	612.67	60.077	2320.54	191.304	4967.64	282.282	642.64	65.446	1494.03	153.361	3147.82	246.431	546.72	280.895	2120.05	175.536	4612.04	297.958	621.53	65.136	2312.11	166.05	4992.2	293.536	656.13	70.372	1590.07
265	2166.59	155.402	4726.45	361.382	573.24	53.976	2382.84	164.405	5092.53	249.95	591.03	61.524	1463.16	125.36	3177.22	251.438	475.69	202.246	2158.15	151.576	4644.41	257.959	611.52	61.507	2326.11	191.506	4978.88	282.162	639.43	65.267	1494.67	153.285	3148.7	246.43	545.88	283.125	2119.92	176.146	4621.61	296.114	617.69	63.797	2313.73	167.038	5005.61	297.918	651.71	69.898	1590.83
266	2167.11	155.047	4734	357.386	573.67	54.13	2379.17	163.353	5104.82	246.881	591.38	62.064	1461.53	125.639	3182.26	255.004	475.5	201.12	2156.82	150.479	4660.04	265.37	608.85	60.566	2329.64	192.001	4988.98	281.416	638.29	65.51	1497.24	151.755	3157.03	248.82	544.51	284.796	2117.48	172.867	4630.18	303.89	615.66	63.188	2316.61	166.744	5015.73	297.249	650.92	70.282	1594.82
267	2167.75	154.294	4745.78	353.908	570.55	53.534	2380.65	164.489	5116.94	255.098	588.91	60.224	1459.78	130.687	3186.75	256.943	473.48	204.867	2158.58	146.125	4667.16	258.384	608.75	59.358	2328.72	192.909	5003.58	283.549	637.33	64.355	1493.37	151.929	3167.97	245.292	542.77	287.256	2119.13	169.697	4637.62	304.864	615.31	62.939	2321.37	164.262	5030.81	295.344	648.82	70.485	1594.72
268	2167.97	151.36	4751.69	356.176	569.32	53.68	2377.97	162.859	5133.87	258.061	586.52	60.478	1456.45	130.983	3192.41	258.919	470.52	203.779	2161.59	150.765	4681.44	259.974	606.81	59.796	2329.64	187.77	5012.45	279.115	633.32	64.784	1492.31	149.975	3173.18	242.847	542.22	286.758	2115.67	170.157	4648.37	307.293	614.24	63.105	2320.41	163.376	5041.35	300.331	647.54	70.894	1593.46
269	2170.96	151.574	4761.97	360.106	566.17	54.622	2382.47	163.173	5141.51	256.377	584.13	60.589	1457.36	129.846	3199.62	262.578	469.38	204.606	2161.69	150.921	4687.83	259.726	605.62	60.153	2330.4	191.581	5017.94	279.893	632.75	64.64	1492.57	149.263	3173.48	243.243	539.18	289.006	2116.33	169.034	4656.94	310.384	612.6	65.89	2323.92	163.87	5048.65	297.411	644.83	69.017	1594.72
270	2168.76	148.126	4774.61	357.844	564.34	56.297	2380.96	163.306	5153.11	253.097	581.61	60.723	1459.13	129.221	3206.74	260.97	466.52	203.522	2161.3	153.688	4697.47	262.068	602.78	59.288	2336.4	190.568	5028.61	287.754	628.81	68.005	1490.34	146.603	3179.17	248.613	536.18	289.19	2119.63	169.693	4671.6	314.487	608.91	66.002	2324.08	168.179	5063.53	304.442	643.18	68.215	1596.46
271	2167.15	147.183	4778.9	363.56	562.16	54.6	2381.72	169.376	5169.1	251.904	579.31	61.014	1457.57	126.845	3213.77	261.383	466.39	204.848	2163.48	150.401	4703.19	260.268	598.94	58.818	2335.75	192.888	5034.15	291.495	628.47	70.359	1489.99	147.168	3183.68	247.166	535.36	297.485	2119.18	169.502	4683.55	316.994	607.1	66.64	2325.49	170.137	5080.68	306.974	642.05	66.669	1595.05
272	2168.26	148.539	4787.46	363.151	560.35	54.527	2384.28	168.191	5176.36	249.529	580.28	61.261	1454.5	128.632	3216.72	260.484	463.21	206.225	2161.92	153.789	4714.04	257.655	596.69	58.957	2337.54	189.415	5044.27	293.592	628.23	69.788	1487.22	147.258	3191.37	244.167	533.09	294.969	2126.73	163.472	4687.4	317.355	604.64	65.846	2325.55	168.443	5096.58	318.646	642.36	68.441	1592.06
273	2171.22	149.949	4790.8	359.72	558.26	53.875	2386.09	172.031	5191.72	254.619	580.56	61.649	1454.36	128.454	3217.25	261.901	463.04	203.676	2163.82	152.036	4729.29	259.577	596.56	58.556	2335.88	192.201	5057.95	292.618	623.07	69.906	1484.98	146.962	3197.98	242.189	533.28	296.824	2128.66	166.363	4690.29	316.417	601.55	64.494	2325.46	165.046	5108.08	321.57	641.6	69.896	1592.02
274	2171.21	152.704	4799.36	363.726	555.82	54.54	2392.03	167.332	5201.17	251.858	578.99	61.016	1452.05	128.934	3225.25	260.535	458.88	203.919	2164.8	148.838	4737.72	260.715	592.16	58.374	2336.53	195.538	5071.08	287.482	621.2	68.227	1484.08	146.933	3206.67	244.386	532.09	298.849	2127.65	166.147	4697.09	318.193	598.29	65.604	2323.87	169.135	5120.44	320.477	639.8	69.234	1587.8
275	2173.99	153.478	4812.46	364.635	552.41	55.514	2391.57	167.799	5216.09	260.211	577.98	60.927	1450.91	128.223	3232.89	261.934	456.32	202.077	2164.1	149.322	4744.81	256.293	592.05	58.99	2339.76	195.191	5078.81	286.372	618.98	66.461	1483.9	144.173	3202.04	246.276	530.46	298.43	2129.73	169.732	4705.94	324.82	595.53	64.862	2323.83	165.289	5125.98	313.917	637.28	69.636	1585.57
276	2173.7	151.523	4818.94	361.847	552.36	55.423	2392.83	170.782	5225.97	264.301	575.16	63.051	1448.05	130.974	3237.39	261.72	455.52	199.501	2160.36	149.999	4752.61	253.836	590.54	58.749	2341.72	196.176	5087.21	291.545	615.46	65.864	1480.37	143.814	3212.55	246.032	526.46	297.973	2129.31	175.57	4719.38	319.306	593.58	65.226	2324.16	165.112	5135.17	322.27	633.14	70.931	1582.42
277	2176.53	152.093	4823.92	358.863	550.53	56.16	2395.57	169.887	5237.24	261.106	573.09	62.245	1446.44	126.234	3240.36	265.651	455.18	197.844	2164.39	150.266	4758.23	252.242	589.08	61.702	2344.77	195.851	5098.69	293.518	615.62	64.412	1483.95	147.656	3215.18	246.331	526.78	296.655	2131.2	171.408	4728.87	322.285	593.9	64.153	2321.8	161.774	5143.31	313.614	634.48	72.148	1584
278	2180.54	155.178	4832.09	363.983	549.65	56.492	2398.11	172.245	5245.85	255.386	571.65	60.805	1447.18	125.801	3248.34	261.984	453.82	198.053	2169.7	154.508	4765.27	252.529	588.05	59.389	2342.83	193.221	5108.68	298.447	613.54	62.987	1485.12	148.544	3221.03	245.575	524.86	294.919	2134.87	173.578	4741.64	320.208	592.95	65.022	2328.47	161.613	5157.16	317.552	633.08	75.64	1582.96
279	2178.83	154.895	4835.53	365.331	547.01	55.942	2397.92	173.208	5257.34	258.723	570.06	60.094	1448.49	128.714	3254.63	263.283	450.58	198.526	2170.81	153.607	4780.48	260.233	584.93	60.726	2343.97	191.935	5112.97	298.956	609.94	64.168	1483.61	149.708	3225.61	243.51	524.14	301.544	2131.78	175.186	4746.55	319.881	592.82	63.873	2330.07	160.667	5164.3	320.116	631.25	75.112	1581.22
280	2174.82	157.355	4848.94	366.436	546.3	55.735	2399.69	169.416	5263.66	261.441	567.88	59.022	1446.91	127.465	3263	264.467	449.34	198.792	2170.04	148.702	4779.45	255.524	585.19	60.419	2343.37	191.367	5123.6	298.232	608.07	63.977	1483.76	147.444	3229.19	244.192	523.88	302.699	2134.82	174.443	4754.44	322.143	591.08	64.734	2329.76	163.281	5170.51	320.166	630.51	71.984	1580.23
281	2176.6	158.667	4856.55	361.554	545.8	54.759	2401.26	167.147	5272.16	267.589	566.25	59.601	1450.29	130.588	3265.55	267.599	448.8	198.695	2175.91	149.822	4789.82	259.734	582.53	59.664	2350.16	192.57	5126.95	294.399	606.06	66.186	1483.28	145.538	3241.14	244.461	520.95	301.6	2135.1	174.114	4759.75	325.874	588.52	65.755	2333.71	162.522	5175.85	322.992	631.09	71.967	1581.56
282	2175.77	155.869	4867.32	359.954	543.41	53.101	2400.99	166.899	5282.81	270.071	564.82	58.715	1447.42	132.168	3267.5	267.486	446.7	198.085	2178.36	150.482	4800.35	256.646	581.84	60.751	2355.01	193.999	5134.02	293.242	607.18	68.79	1479.03	143.894	3243.83	248.633	517.88	304.625	2137.44	170.788	4768.11	326.737	588.03	64.872	2336.58	162.746	5186.56	316.72	627.82	71.128	1580.37
283	2175.02	155.542	4882.98	353.908	540.98	55.157	2403.56	162.303	5296.74	275.399	562.63	59.715	1445.93	133.544	3269.86	269.075	444.64	196.205	2175.78	152.557	4810.24	253.393	579.6	60.249	2357.75	197.058	5135.26	293.898	606.16	70.022	1480.01	143.886	3248.89	253.991	517.36	304.572	2135.41	170.867	4772.07	323.005	585.75	64.031	2338.22	160.561	5195.64	317.446	625	71.072	1576.98
284	2174.42	153.232	4895.4	353.87	538.92	56.72	2409.13	165.909	5309.64	275.953	563.04	61.396	1440.62	132.24	3272.07	270.822	443.03	197.237	2179.94	151.923	4823.08	253.976	579.67	61.572	2355.5	199.007	5139	291.263	604	69.834	1480.77	144.088	3249.56	252.313	516.8	302.97	2136.08	173.628	4783.36	326.766	584.9	64.058	2338.28	164.79	5203.76	322.911	622.62	73.559	1577.48
285	2180.08	157.119	4902.27	346.467	538.49	56.012	2410.36	170.544	5321.76	278.238	560.16	61.615	1438.43	132.087	3275.62	270.145	441.48	195.735	2181.6	150.808	4827.76	254.7	578.72	61.099	2353.71	204.216	5149.67	290.661	600.23	68.932	1480.27	145.298	3251.17	254.506	514.78	304.781	2136.67	174.069	4798.46	320.228	584.81	65.065	2337.92	163.89	5211.6	324.11	624.25	73.524	1575.35
286	2180.62	156.21	4916.56	350.146	539.31	54.631	2410.16	171.363	5327.15	275.498	557.69	63.654	1437.87	133.096	3278.69	271.791	440.37	193.013	2180.38	149.909	4832.86	257.216	576.98	62.703	2357.59	205.677	5159.49	287.703	600.63	67.743	1481.19	141.939	3255.5	257.947	511.51	305.419	2135.47	168.27	4803.7	322.424	583.61	64.689	2342.56	165.151	5219.7	330.008	620	73.377	1574.97
287	2181.75	154.972	4918.89	349.936	538.53	54.116	2412.02	170.683	5331.69	275.902	552.98	62.67	1436.69	133.729	3287.14	271.877	437.6	192.059	2181.25	149.889	4842.35	256.315	575.14	62.137	2358.17	203.962	5168.08	289.269	599.24	66.543	1477.65	140.25	3257.1	255.296	511.66	303.838	2135.22	169.327	4804.01	321.55	581.84	66.369	2343.86	164.054	5227.55	327.948	618.53	73.508	1573.76
288	2178.95	159.001	4927.03	346.502	536.65	55.26	2412.68	175.601	5336.27	276.732	551.22	62.343	1435.31	137.14	3287.58	270.38	436.08	192.689	2181.96	152.636	4855.06	256.37	572.74	63.046	2358.95	201.675	5181.59	294.382	597.81	66.648	1478.06	142.977	3261.59	252.368	511.06	309.227	2136.75	172.43	4809.22	325.742	579.1	64.613	2341.71	159.492	5235.72	327.247	618.02	72.535	1572.88
289	2181.04	154.867	4928.88	354.418	533.15	52.543	2413.42	177.539	5347.64	276.157	550.63	61.449	1440.1	134.753	3293.42	271.774	435.03	193.415	2178.63	150.985	4853.08	259.384	569.86	62.407	2355.57	201.156	5194.46	290.915	593.78	65.357	1478.22	145.654	3261.91	255.379	509.02	312.643	2140.75	175.294	4812.85	326.812	578.11	63.746	2341.62	156.86	5240.95	328.28	615.84	70.637	1569.08
290	2177.09	154.941	4944.7	357.204	531.42	54.245	2409.01	177.574	5353.73	277.868	548.48	59.153	1440.35	136.036	3292.83	270.846	432.47	197.131	2177.41	151.157	4858.56	263.547	568.11	62.608	2364.41	203.287	5200.55	291.923	591.76	66.993	1478.55	143.979	3258.28	250.924	506.18	310.532	2143.06	177.091	4824.24	323.11	578.2	65.049	2341.19	157.785	5248.54	329.823	616.35	70.109	1565.97
291	2176.08	155.53	4942.19	356.461	527.91	52.676	2412.4	178.087	5364.85	280.287	546.52	59.465	1436.93	137.825	3300.55	271.647	430.8	195.666	2177.67	153.621	4861.33	261.699	565.98	62.456	2364.3	202.194	5205.75	290.39	589.98	65.503	1479.98	146.822	3259.11	250.575	504.74	317.836	2142.92	176.963	4835.84	321.962	574.74	64.165	2341.25	153.798	5256.23	325.156	612.81	69.398	1565.97
292	2174.61	157.694	4951.01	354.081	525.71	52.027	2412.14	180.746	5375.41	279.342	544.33	58.309	1430.43	137.268	3305.3	269.141	428.07	193.396	2181.38	155.213	4869.02	263.425	564.06	60.277	2365.95	205.771	5209.85	289.415	588.34	66.378	1479.18	145.829	3261.18	251.272	503.6	319.67	2144.03	178.821	4840.94	326.705	575.72	64.489	2342.51	158.753	5269.1	325.168	611.67	71.029	1563.56
293	2175.15	155.997	4957.87	357.482	525.06	51.838	2411.25	181.35	5384.67	279.766	543.37	56.465	1431.28	137.103	3312.94	270.818	426.39	194.549	2180.12	157.263	4875.36	258.889	562.66	60.585	2370.41	204.613	5213.26	286.453	588.72	67.344	1475.25	147.229	3264.14	247.617	501.46	316.163	2147.63	182.764	4842.32	329.243	572.79	65.227	2344.09	158.341	5277.22	325.671	611.77	68.426	1559.69
294	2175.71	159.368	4964.33	352.771	521.88	52.887	2413.78	179.26	5394.55	286.9	541.17	56.025	1429.02	135.159	3312.8	273.736	425.26	193.187	2182.82	164.311	4882.29	253.983	560.29	60.156	2373.75	207.502	5219.87	292.107	585.91	68.55	1473.23	148.626	3269.12	247.071	498.89	311.207	2143.69	179.835	4850.47	323.825	571.24	66.237	2346.21	165.112	5285.81	328.258	612.68	69.87	1561.8
295	2172.85	157.56	4975.41	355.942	519.04	51.099	2412.69	180.342	5404.03	287.077	538.31	56.034	1428.73	140.366	3312.9	270.661	424.78	196.164	2178.89	163.88	4889.58	259.939	560.78	61.261	2372.2	209.706	5223.57	295.345	584.3	68.399	1469.62	149.564	3275.93	250.283	498.15	311.772	2141.23	179.417	4857.65	321.619	568.17	65.565	2349.51	162.88	5293.53	329.242	610.03	70.028	1559.86
296	2167.25	157.286	4979.92	358.924	516.06	52.789	2420.68	180.38	5416.49	284.891	535.67	57.559	1422.47	138.025	3319.44	265.183	424.93	199.647	2176.53	160.513	4906.38	264.936	557.29	60.243	2371.79	208.224	5228.32	293.877	583.52	69.01	1470.76	145.568	3280.5	251.598	497.85	312.971	2138.69	181.075	4864.31	325.8	565.93	65.671	2352.7	163.934	5295.05	326.598	606.99	69.387	1560.81
297	2166.75	155.386	4987.49	359.962	517.4	54.125	2421.91	174.46	5425.33	287.901	536.7	58.034	1417.16	137.803	3328.48	272.405	422.33	197.544	2172.85	159.818	4908.14	267.581	553.35	58.905	2370.14	205.439	5236.71	293.574	579.15	67.899	1469.7	144.322	3286.21	258.825	496.79	313.269	2134.35	180.594	4876.24	335.086	562.1	65.038	2356.55	168.027	5295.88	331.213	605.52	67.091	1559.18
298	2166.99	151.821	4985.69	350.134	516.37	53.034	2423.32	175.465	5429.8	291.085	535.23	58.349	1413.84	141.149	3331.39	273.997	421.51	196.328	2175.34	158.426	4918.94	259.674	551.54	58.428	2369.66	207.995	5243.74	286.796	577.81	67.433	1467.76	140.113	3292.28	258.365	494.54	313.643	2136.25	183.17	4877.44	331.403	561.62	63.62	2355.74	168.365	5302.17	332.726	603	70.137	1557.33
299	2171.1	153.301	4992.25	349.308	511.2	55.147	2423.67	178.431	5436.73	296.859	534.1	56.665	1413.72	141.817	3336.35	276.372	421.99	198.24	2174.67	153.876	4931.45	259.714	550.24	59.104	2374.14	203.754	5251.46	287.649	579.19	68.46	1463.58	142.819	3289.71	259.254	493.8	310.733	2135.53	183.479	4884.45	329.617	559.85	62.586	2355.94	162.518	5309.13	341.848	600.03	69.085	1556.89
300	2176.81	154.175	5003.66	346.404	509.71	54.17	2417.9	178.963	5442.48	305.574	532.63	58.374	1412.84	142.623	3336.02	276.217	421.27	198.222	2178.49	153.946	4932.08	258.882	549.44	57.708	2372.74	204.459	5264.22	294.558	577.04	68.164	1463.92	147.369	3296.01	262.157	492.89	307.851	2135.83	183.952	4883.92	331.271	557.25	61.358	2356.29	160.25	5318.73	342.525	598.18	70.336	1554.88
301	2179.96	151.46	5008.47	345.736	508.6	54.206	2421.23	180.085	5451.31	302.292	528.88	57.157	1414.58	143.298	3331.97	270.632	420.13	197.594	2180.65	159.253	4939.8	260.544	547.29	58.299	2368.04	200.222	5265.55	297.794	576.42	67.718	1461.57	148.298	3300.61	262.404	491.26	312.321	2134.93	177.318	4889.87	334.057	557.76	65.027	2356.26	163.595	5319.24	336.661	595.49	68.593	1556.14
302	2180.69	148.83	5013.69	345.743	506.06	53.479	2421.54	183.714	5454.54	305.013	528.45	53.712	1411.53	142.901	3332.43	268.627	419.64	197.048	2176.84	160.768	4951.31	263.662	545.18	58.895	2369.6	200.235	5274.68	291.975	574.78	68.776	1463.54	148.124	3304.43	258.617	490	312.531	2135.91	179.171	4897.02	334.594	554.83	64.212	2357.27	164.474	5330.9	337.264	594	66.902	1554.53
303	2179.47	148.985	5021.7	350.325	505.63	54.922	2422.58	185.611	5467.12	312.33	527.28	54.96	1410.77	141.415	3334.19	272.221	416.88	194.439	2175.97	164.399	4956.43	261.223	544.93	61.495	2368.95	197.761	5284.52	292.536	571.41	68.455	1464.4	147.621	3308.63	263.176	488.81	320.68	2139.16	175.215	4907.57	332.263	552.86	64.01	2360.14	163.551	5341.27	336.533	591.37	66.706	1552.71
304	2173.13	146.874	5030.76	351.962	504.19	54.218	2421.93	184.993	5471.68	317.586	524.84	57.417	1407.68	138.405	3335.07	270.14	416.21	195.294	2177.09	163.055	4961.26	263.559	543.99	59.873	2369.05	198.586	5294.43	295.273	568.41	66.983	1460.48	150.289	3312.71	259.216	486.35	320.869	2140.09	177.345	4913.32	330.006	551.66	62.224	2358.97	165.13	5352.69	339.391	591.68	68.003	1552.22
305	2171.35	148.519	5040.71	353.291	503.48	52.033	2419.42	186.412	5480.32	319.924	522.6	57.354	1407.7	140.124	3341.61	273.928	414.78	194.328	2177.39	164.099	4966.47	265.724	541.13	59.185	2368.15	198.117	5297.64	295.815	566.68	67.967	1462.36	148.071	3322.46	263.891	485.28	316.179	2142.9	179.132	4915.97	327.709	550.32	60.862	2357.92	162.158	5363.76	338.562	589.34	67.034	1549.48
306	2172.39	149.15	5043.99	348.799	502.03	52.19	2415.09	184.185	5484.59	321.658	522	56.753	1410.85	141.724	3341.4	271.414	413.26	197.74	2176.68	165.058	4972.68	260.641	539.38	59.553	2373.28	202.223	5302.56	299.966	566.79	66.85	1458.98	147.697	3321.21	269.185	484.7	320.079	2142.85	178.968	4928.03	330.534	548.8	60.466	2355.69	163.007	5373.59	339.942	587.75	66.754	1546.6
307	2174.32	148.445	5060.76	350.231	498.3	51.36	2417.05	182.103	5497.86	316.076	520.09	57.908	1410.33	143.939	3345.11	277.201	411.45	198.254	2176.6	164.883	4972.46	258.24	536.68	58.224	2374.01	204.784	5311.8	301.209	564.56	67.698	1460.4	149.711	3321.78	271.139	483.15	319.092	2144.59	177.999	4932.3	331.335	545.59	61.009	2357.3	166.805	5378.58	339.411	587.24	67.026	1546.84
308	2175.29	149.224	5070.09	350.634	497.76	51.488	2419.65	179.36	5508.87	316.221	517.68	57.984	1409.43	143.06	3350.09	280.381	410.45	194.946	2175.19	170.578	4979.07	259.41	535.16	57.898	2372.95	204.675	5319.67	297.534	563.72	67.921	1459.71	151.59	3320.19	268.123	482.23	319.982	2143.2	177.502	4934.75	331.555	545.92	64.154	2360.81	166.431	5382.86	346.596	584.64	65.916	1549.03
309	2170.63	153.259	5075.38	354.642	495.38	51.218	2420.44	177.59	5518.32	315.486	518.8	57.922	1407.68	137.732	3347.65	273.952	410.68	197.593	2173.62	168.594	4986.55	255.015	534.02	58.202	2373.63	202.214	5335.64	290.497	562.71	68.744	1456.02	146.551	3321.37	270.408	478.49	321.547	2143.49	176.771	4945.31	333.737	544.84	63.928	2363.25	168.063	5388.45	349.26	581.23	65.257	1547.68
310	2172.04	154.535	5087.03	355.754	496.14	52.555	2420.71	179.528	5520.48	316.199	517.75	58.735	1405.93	134.265	3351.19	273.835	408.54	195.803	2175.66	168.494	4987.93	258.635	531.38	57.551	2372.34	203.665	5348.6	293.333	559.94	70.048	1454.2	148.206	3324.86	273.99	477.65	318.592	2141.35	176.371	4957.16	336.229	542.67	61.66	2365.88	165.701	5398.11	351.758	580.06	67.087	1547.73
311	2172.49	152.968	5092.48	354.224	496.13	54.141	2424.8	183.604	5526.98	309.012	515.98	60.545	1403.97	132.749	3353.37	274.876	407.77	191.824	2174.21	165.119	4992.76	261.424	529.42	57.995	2379.14	206.786	5358.35	300.55	557.81	70.627	1451.32	149.228	3328.03	273.835	476.95	318.471	2145.54	178.319	4967.45	333.736	540.63	60.907	2366.42	164.18	5403.35	355.047	578.35	66.214	1549.62
312	2173.95	155.918	5102.47	355.576	493.78	53.089	2424.66	183.625	5540.99	311.106	513.86	59.456	1400.49	134.68	3359.31	274.759	407.72	194.466	2177.08	158.981	4998.33	266.692	528.85	58.446	2376.69	205.889	5362.1	301.505	555.63	71.839	1448.97	150.845	3334.06	272.525	474.65	315.652	2146.43	179.299	4975.13	336.019	537.91	61.131	2367.28	163.604	5406.41	357.292	575.91	63.196	1547.56
313	2173.98	158.908	5106.35	351.807	492.11	51.997	2424.06	187.319	5547.38	313.821	511.93	60.301	1398.32	133.65	3362.71	276.799	407.87	200.266	2178.03	159.661	5006.48	270.011	529.9	60.741	2375.94	209.21	5369.92	297.537	555.03	71.392	1450.35	149.842	3339.33	276.565	473.31	314.221	2145.5	180.713	4987.81	334.319	536.82	58.965	2370.59	170.238	5412.93	363.199	572.88	65.85	1548.21
314	2173.02	156.013	5110.95	350.086	489.58	50.455	2426.23	189.049	5552.96	314.101	510	60.95	1397.41	135.188	3368.44	273.799	407.16	198.543	2174.93	160.214	5016.9	272.695	528.45	63.176	2376.18	207.01	5381.88	300.572	554.08	68.833	1449.25	147.081	3343.24	271.401	471.69	314.09	2141.55	179.66	4992.65	336.713	535.72	59.897	2369.39	172.646	5426.99	368.32	572.05	69.152	1545.96
315	2176.58	157.166	5120.41	352.302	488.62	51.354	2426.76	189.326	5562.34	314.338	508.48	59.335	1399.02	135.069	3370	277.263	406.65	196.317	2178.24	162.404	5023.25	274.859	524.28	61.004	2383.06	205.3	5389.57	305.35	552.72	69.183	1447.4	151.668	3344.78	274.569	469.59	313.413	2147.74	178.435	4995.72	330.877	534.75	59.465	2368.85	173.437	5435.06	367.517	570.73	66.675	1542.51
316	2173.25	158.43	5130.97	354.649	486.9	52.462	2429.41	189.637	5578.39	313.489	509.65	58.703	1398.58	135.585	3373.63	274.809	404.33	193.94	2181.83	167.371	5038.07	271.137	521.84	61.547	2383.76	208.382	5395.02	304.026	550.08	69.011	1447.74	151.394	3346.9	277.233	468.42	315.463	2150.68	183.71	5002.32	333.484	533.4	60.505	2365.59	176.51	5436.54	366.415	570.03	67.875	1542.29
317	2171.45	156.493	5137.42	353.017	488.08	51.934	2430.09	186.975	5584.38	318.069	508.58	57.638	1396.7	137.638	3376.04	278.96	401.35	195.733	2175.87	164.455	5041.35	272.73	521.08	62.256	2379.15	208.705	5396.75	301.787	549.95	68.299	1447.33	152.426	3349.56	278.29	465.58	316.987	2155.19	184.416	5010.2	339.894	531.39	60.816	2366.72	173.672	5450.4	366.531	568.32	68.265	1542.35
318	2172.39	156.205	5138.65	355.481	486.54	51.213	2432.94	190.764	5586.11	321.354	507.84	56.82	1395.83	135.695	3372.2	279.654	400.14	193.361	2177.68	163.262	5057.1	273.596	520.19	61.256	2377.46	206.413	5403.81	308.771	547.02	66.762	1449.7	149.762	3355.85	275.162	465.27	320.223	2154.51	178.985	5017.33	342.272	530.4	60.911	2365.44	175.684	5460.54	368.434	567.36	68.18	1541.1
319	2172.13	155.124	5145.03	348.393	483.64	50.215	2429.92	185.873	5594.75	317.43	505.36	55.327	1396.46	136.425	3375.74	282.869	398.73	193.714	2177.04	162.433	5058.05	271.336	520.49	61.514	2379.51	208.819	5412.35	309.866	544.4	67.695	1448.49	151.673	3358.67	277.102	464.67	315.471	2152.61	179.275	5024.45	340.562	528.81	60.541	2367.6	174.396	5464.54	360.845	565.26	67.364	1541.89
320	2174.41	153.902	5152.53	351.691	481.14	52.16	2435.09	188.744	5596.43	322.227	504.66	55.963	1392.07	132.845	3380.04	280.621	398.06	196.295	2177.26	162.967	5060.57	273.067	520.13	60.361	2382.61	208.069	5414.4	312.458	545.22	66.721	1448.87	149.918	3364.53	277.972	464.98	315.675	2152.29	179.056	5023.65	345.707	528.45	60.962	2364.71	176.158	5472.72	366.406	565.32	67.274	1537.18
321	2178	153.429	5151.81	347.059	478.86	53.496	2434.89	188.791	5600.46	319.9	503.31	57.027	1392.17	130.643	3386.61	276.486	397.31	198.568	2177.46	162.817	5064.78	271.807	518.7	59.541	2378.05	202.208	5422.61	318.746	544.55	65.604	1447.16	147.974	3368.74	278.442	463.51	316.591	2156.35	180.106	5036.58	346.701	527.62	60.986	2367.49	177.095	5474.39	367.335	564.13	65.96	1536.71
322	2177.9	149.044	5160.73	344.519	477.43	54.524	2435.79	189.702	5610.61	320.525	503.54	59.021	1394.15	129.805	3388.39	275.309	394.8	199.104	2177.24	164.759	5074.95	278.375	517.75	57.745	2377.9	199.956	5425.4	317.808	543.47	66.162	1448.64	147.656	3366.64	278.387	461.85	315.524	2155.42	180.198	5041.5	348.36	525.27	60.773	2369.27	176.399	5481.3	372.463	561.09	65.651	1537.77
323	2177.9	147.453	5166.02	348.876	475.78	55.823	2434.58	185.477	5624.28	319.282	500.95	58.45	1393.24	127.358	3392.68	274.327	395.54	200.243	2177.58	156.744	5076.36	278.465	516.93	58.857	2379.7	199.005	5437.27	317.798	542.05	66.716	1443.95	146.026	3370.06	278.939	459.95	314.394	2153.9	181.217	5044.12	345.272	524.1	60.802	2372.51	174.847	5494.51	370.957	560.27	67.086	1536.35
324	2175.79	146.645	5171.98	354.337	477.3	57.136	2435.38	185.155	5633.55	325.838	499.47	58.108	1389.69	126.485	3394.27	275.062	396.7	201.681	2178.35	161.826	5085.35	275.657	514.77	58.228	2383.64	197.912	5444.54	315.707	540.26	67.135	1442.83	145.217	3370.24	276.462	460.03	313.75	2154.36	185.439	5046.13	340.755	523.17	61.194	2374.2	177.302	5500.77	373.245	558.93	67.712	1532.29
325	2173.2	148.918	5181.48	357.07	477.2	58.621	2439.77	185.928	5642.19	328.53	496.27	56.51	1390.23	130.309	3399.84	276.024	394.95	203.365	2178.69	159.76	5102.74	271.908	512.27	59.031	2382.02	196.837	5454.87	316.392	538.72	66.68	1440.02	147.249	3372.1	274.985	457.05	312.118	2155.49	182.404	5060.49	336.356	521.65	60.383	2377.28	176.152	5505.61	366.244	556.16	69.125	1533.5
326	2175.17	151.518	5192.73	356.208	475.33	57.299	2441.14	189.025	5648.96	322.845	493.31	56.102	1389.08	131.996	3403.04	273.591	394.43	200.602	2179.5	163.241	5104.34	271.885	511.07	58.183	2384.57	197.199	5469.48	315.686	535.56	66.659	1440.18	146.23	3376.91	275.756	453.6	306.128	2156.71	185.541	5058.38	334.054	520.45	59.171	2373.49	180.027	5515.07	367.076	553.92	69.073	1535.4
327	2177.17	152.649	5196.17	355.861	473.77	57.085	2442.86	189.204	5649.96	321.934	494.52	57.945	1387.45	133.095	3405.49	276.053	393.43	199.758	2179.33	161.767	5109.55	270.476	510.68	58.422	2387.33	193.617	5475.6	313.029	531.7	68.083	1441.89	146.908	3382.04	273.812	451.57	304.72	2154.63	185.146	5065.97	329.416	518.62	58.789	2372.17	178.881	5526.93	370.453	553.79	69.501	1534.62
328	2177.96	154.718	5201.66	358.51	475.27	58.131	2441.18	188.492	5665.78	325.159	492.81	56.967	1390.25	133.034	3407.5	277.689	391.11	199.949	2178.19	164.59	5111.6	275.32	509.27	58.026	2385.52	193.31	5482.06	304.999	530.33	70.488	1438.91	149.268	3387.32	275.46	451.02	302.443	2156.64	184.607	5070.56	335.39	517.98	59.816	2374.81	182.209	5530.94	374.805	553.5	69.127	1534.98
329	2179.92	155.931	5201.79	352.212	473.78	56.908	2440.06	184.617	5676.12	328.389	489.1	56.359	1392	134.506	3407.28	276.7	388.63	198.372	2178.99	162.907	5119.14	275.751	508.35	59.348	2384.69	193.971	5494.18	300.368	528.42	71.6	1437.02	149.639	3395.01	274.606	451.22	304.195	2158.79	184.389	5076.44	337.106	515.2	59.023	2374.46	185.469	5540.6	373.329	552.61	67.178	1532.88
330	2175.33	152.645	5210.66	348.6	472.74	57.938	2443.58	188.081	5683.6	332.493	489.23	53.964	1389.59	130.838	3407.16	272.729	388.26	199.134	2182.64	166.525	5127.26	279.677	505.1	58.867	2385.09	192.224	5495.11	302.8	528.07	70.127	1437.36	154.003	3395.79	275.01	450.05	306.48	2154.41	185.144	5082.44	337.687	514.03	58.603	2377.11	188.239	5546.31	364.283	551.94	66.165	1532.08
331	2174.92	154.554	5212.22	349.116	472.07	57.616	2439.92	189.216	5691.01	328.669	490.54	56.013	1390.97	131.214	3408.29	272.256	387.95	201.631	2187.67	166.801	5138.17	277.363	504.38	57.144	2386.48	193.199	5506.29	299.511	526.8	70.284	1436.11	152.126	3400.3	281.576	449.86	300.872	2154.94	186.005	5093.86	332.138	513.83	59.139	2378.44	189.476	5553.75	362.33	548.82	65.12	1531.46
332	2178.84	155.515	5214.95	346.834	470.59	54.993	2442.5	189.424	5703.36	328.941	490.17	56.454	1389.72	131.461	3413.55	277.872	387.26	203.717	2188.28	169.057	5149.36	277.604	501.52	56.109	2392.99	194.463	5514.89	304.024	526.03	70.354	1434.03	152.127	3402.07	286.91	450.37	306.232	2160.53	184.264	5104.57	332.029	511	58.898	2383.31	188.164	5559.48	369.272	547.2	65.698	1531.76
333	2178.04	156.773	5219.61	347.149	469.08	55.155	2442.73	189.324	5712.85	328.497	487.74	56.025	1388.7	136.272	3415.53	282.556	385.42	204.335	2187.43	169.956	5155.64	285.159	500.89	56.192	2395.2	197.525	5523.1	301.657	525.29	70.651	1433.19	150.609	3403.02	284.564	449.56	306.559	2162.11	183.977	5104.08	334.134	510.15	59.295	2383.44	188.51	5566.92	368.039	544.88	65.287	1529.71
334	2179.93	156.008	5239.65	350.592	468.19	54.974	2446.38	192.599	5719.63	329.509	486.6	55.094	1386.72	135.724	3417.72	283.182	383.16	201.4	2184.7	168.58	5166.68	284.249	500.84	56.024	2392.98	199.055	5527.5	302.002	523.72	70.29	1434.61	147.585	3411.5	277.453	447.69	307.227	2162.17	186.261	5109.54	337.896	508.28	58.779	2381.8	188.463	5575.9	368.937	545.84	65.572	1527.62
335	2183.15	161.4	5240.1	348.763	467.96	55.362	2442.6	192.944	5727.04	334.875	485.07	55.031	1386.31	139.459	3421.82	280.476	381.82	199.379	2184.51	170.041	5168.94	287.298	501.48	56.697	2396.04	196.931	5536.97	301.366	522.7	67.71	1434.93	146.801	3408.97	285.727	445.45	307.685	2160.88	188.121	5115.23	339.858	507.31	60.778	2382.08	188.29	5581.78	365.157	543.71	65.576	1529.94
336	2184.34	160.634	5247.21	350.173	464.89	54.56	2446.97	194.099	5730.61	327.57	482.05	56.557	1384.34	142.171	3424.92	283.629	382.07	198.545	2181.85	167.29	5169.19	292.288	500.1	56.649	2397.84	194.704	5543.16	307.115	522.47	68.103	1435.32	148.58	3408.88	286.521	444.02	306.686	2160.27	191.399	5117.09	340.053	506.53	60.419	2380.55	188.993	5594.14	366.619	543.2	65.571	1532.93
337	2187.41	160.389	5258.56	350.438	462.23	55.291	2446	192.466	5736.44	326.56	482.03	56.239	1384.63	140.841	3425.61	284.346	379.46	197.116	2178.26	168.509	5167.62	294.543	496.9	57.354	2399.68	194.699	5546.36	307.584	521.51	65.535	1434.49	148.869	3415.73	285.315	443.49	304.045	2161.42	189.99	5124.82	338.446	505.55	60.476	2380.21	188.144	5599.86	365.908	540.86	68.394	1528.76
338	2188.46	158.886	5264.78	346.702	461.44	53.263	2448.32	188.446	5753.32	330.269	481.17	57.029	1385.8	145.066	3431.19	278.297	379.52	197.097	2180.4	170.439	5181.07	295.846	495.01	56.739	2398.1	193.054	5554.37	305.897	520.73	67.388	1434.2	146.961	3419.37	286.447	442.94	307.435	2162.45	190.396	5130.84	339.004	505.2	61.123	2383.32	183.756	5607.52	368.531	542	68.169	1526.02
339	2186.28	162.121	5276.95	348.917	461.38	53.944	2449.63	191.39	5760.35	330.284	479.9	58.423	1382.56	147.396	3434.9	280.56	378.16	196.241	2181.98	168.446	5187.54	293.515	493.91	57.023	2398.88	191.119	5561.86	312.993	519.02	69.279	1432.89	147.81	3420.76	293.814	440.9	304.101	2162.62	192.832	5138.22	341.794	501.78	60.062	2381.28	184.85	5618.97	371.812	541.29	66.099	1526.29
340	2184.86	162.232	5281.66	351.387	458.7	52.621	2450.99	190.117	5772.31	331.086	479.16	58.308	1380.63	146.088	3439.68	283.242	378.31	198.201	2181.41	167.815	5198.97	296.861	493.35	56.55	2397.87	188.074	5570.5	309.223	518.1	68.758	1431.86	147.182	3425.24	292.523	440.27	302.358	2163.48	194.854	5149.34	344.537	499.62	59.919	2381.17	183.115	5621.27	372.732	539.18	67.14	1525.15
341	2182.03	160.885	5279.19	351.132	456.65	51.984	2449.68	189.736	5784.61	331.219	479.91	57.918	1378.08	144.439	3440.96	286.009	376.74	197.729	2180.42	166.929	5201.55	302.571	492.13	56.487	2396.6	189.337	5584.04	305.79	515.7	69.451	1433.15	148.48	3430.18	295.51	439.25	307.422	2162.21	192.482	5155.78	346.958	500.04	61.889	2385.1	185.665	5627.16	370.374	535.05	68.008	1523.33
342	2181.19	162.64	5286.01	350.078	456.19	53.333	2451.71	188.551	5782.09	325.381	478.63	56.902	1374.62	139.791	3444.34	286.252	374.56	196.819	2182.48	167.307	5209.27	306.036	490.61	55.913	2395.76	187.565	5599.67	304.934	515.54	69.483	1431.94	147.159	3429.76	296.66	436.19	304.058	2159.69	194.036	5162.47	340.535	498.35	60.234	2387.19	188.282	5632.14	374.153	533.31	67.437	1520.74
343	2183.21	163.663	5295.69	353.572	455.61	53.189	2446.75	190.174	5784.59	332.714	477.29	56.433	1378.49	144.771	3445.73	286.58	371.87	196.002	2184.99	167.914	5219.31	305.286	489.56	55.779	2399.75	186.712	5605.82	305.815	514.41	69.644	1428.86	150.128	3436.91	296.632	434.98	304.681	2162.2	192.155	5166.78	333.484	496.69	60.641	2388.16	188.258	5634.11	371.626	531.87	68.155	1518.57
344	2184.51	167.617	5303.11	360.787	455.4	54.297	2446.48	188.572	5795.68	332.506	474.93	54.159	1379.1	144.657	3451.86	288.444	372.87	198.144	2186.12	169.113	5230.17	303.372	487.99	55.036	2395.17	184.657	5612.06	305.702	512.54	71.062	1429.22	152.867	3438.66	293.406	433.13	310.058	2159.19	190.502	5179.37	331.215	496.74	61.513	2387.42	187.868	5640.41	374.288	532.26	68.266	1518.73
345	2189.35	169.061	5310.9	357.652	453.91	53.012	2445.47	183.864	5801.61	335.82	472.72	54.138	1377.16	143.785	3451.05	285.761	369.86	198.891	2189.57	171.183	5240.12	304.116	488.39	55.392	2397.26	186.74	5616.63	302.4	512.35	70.67	1425.72	151.73	3441.79	296.894	433.58	314.598	2156.74	191.056	5189.16	334.686	493.02	62.184	2392.22	191.692	5651.43	377.392	531.18	68.865	1515.28
346	2193.06	169.861	5317.65	357.97	453.75	53.991	2443.83	182.961	5812.7	332.858	471.56	55.691	1377.33	141.561	3459	285.413	370.84	201.402	2189.12	171.16	5244.85	299.54	485.32	53.632	2400.49	187.431	5628.44	306.868	510.37	67.29	1426.98	151.297	3445.55	296.676	433.56	314.732	2157.82	189.052	5198.11	337.682	490.26	59.914	2397.29	192.189	5657.33	381.284	528.17	69.889	1513.03
347	2194.9	173.137	5321.57	361.523	450.51	52.884	2444.41	183.84	5822.16	332.707	472.06	54.822	1377.66	145.202	3462.27	290.27	370.53	200.373	2192.02	169.553	5250.39	298.139	483.58	54.203	2403.15	188.268	5640.46	311.419	509.76	66.885	1424.92	150.469	3453.36	295.02	433.15	315.902	2160.43	187.467	5203.1	339.324	487.55	61.046	2392.92	193.37	5666.4	379.419	526.14	69.06	1511.28
348	2189.6	169.461	5334.34	356.209	452.23	52.898	2445.33	184.563	5831.43	331.678	472.62	54.795	1376.09	143.697	3463.97	287.009	369.36	198.338	2191.93	171.32	5260.99	296.719	483.28	54.7	2405.36	187.227	5648.47	314.373	510.68	66.923	1422.16	147.994	3455.44	294.013	432.67	318.564	2167.33	190.261	5217.1	337.811	486.31	61.537	2390.57	192.945	5676.94	379.423	526.67	68.799	1513.21
349	2195.02	164.53	5345.4	354.009	450.05	53.378	2448.67	187.35	5842.15	336.047	472.87	54.955	1377.24	144.84	3467.45	286.798	368.73	195.254	2194.97	172.882	5265.05	298.388	483.02	55.144	2404.33	190.486	5653.36	312.354	511.92	68.582	1423.85	144.359	3459.53	297.623	431.77	316.946	2166.82	190.332	5229.91	341.965	484.28	60.671	2390.49	194.247	5694.68	383.43	524.45	67.686	1513
350	2198.22	164.734	5354.11	359.452	449.81	52.379	2451.35	188.465	5851.5	341.6	471.19	53.51	1374.69	148	3468.32	285.733	366.56	197.672	2190.21	177.066	5279.7	300.31	482.04	55.988	2402.68	187.114	5657.62	310.287	511.11	69.332	1423.3	146.889	3461.52	296.559	430.35	318.986	2165.37	187.679	5238.19	348.274	483.23	60.636	2395.11	196.414	5695.61	384.687	523.51	67.771	1513.43
351	2201.29	167.539	5362.27	359.585	448.78	53.617	2451.45	190.253	5857.9	341.719	469.56	54.239	1372.14	147.146	3474.62	287.173	364.89	192.181	2187.13	178.335	5283.14	301.082	481.05	56.955	2405.57	187.223	5663.55	305.383	509.42	67.799	1422.77	143.439	3463.54	296.942	430.41	317.259	2164.16	186.483	5250.47	343.616	483.04	59.434	2395.48	196.068	5703.43	389.872	521.69	69.524	1512.79
352	2203.43	166.176	5367.04	354.029	447.72	54.18	2450.31	191.35	5868.97	343.3	466.42	53.176	1371.59	147.757	3481.34	291.6	363.86	196.943	2185.43	179.121	5302.53	305.893	478.93	55.374	2407.08	189.858	5674.03	307.173	506.7	67.823	1423.01	145.519	3462.07	297.627	428.93	315.528	2161.57	186.812	5255.73	342.844	481.74	59.278	2397.07	197.026	5711.93	390.046	521.4	68.978	1510.84
353	2206.55	168.85	5378.6	355.607	447.31	53.234	2450.12	190.294	5883.65	346.146	466.02	56.4	1369.95	147.882	3488.28	294.741	364.38	200.983	2182.52	182.185	5302.7	310.296	477.23	54.871	2405.16	187.984	5684.75	309.345	506.81	68.102	1422.19	146.981	3464.82	302.321	425.8	319.918	2165.48	183.938	5263.39	342.179	480.47	59.994	2398.85	198.213	5715.96	389.679	519.62	67.447	1511
354	2203.12	174.555	5379.15	357.942	444.46	55.073	2450.26	185.942	5897.08	347.395	465.49	55.393	1371.45	150.978	3491.31	289.53	363.51	201.267	2182.48	181.712	5313.98	308.363	475.99	55.579	2406.09	188.771	5692.93	314.039	505.35	66.825	1422.05	149.299	3468.02	305.172	423.72	319.301	2164.54	184.446	5266.92	342.985	478.74	60.651	2400.35	198.883	5728.53	388.867	519.5	69.057	1512.82
355	2203.51	174.563	5389.31	361.774	442.42	53.212	2451.65	186.22	5908	355.526	464.22	56.32	1372.9	152.595	3496.6	291.762	360.69	197.777	2186.91	183.579	5328.12	314.228	472.84	54.021	2412.2	192.738	5707.09	314.054	504.29	67.3	1421.29	149.85	3474.13	303.939	423.37	318.849	2167.6	183.311	5276.94	345.806	475.66	60.587	2403.17	199.233	5735.29	392.571	519.6	68.933	1514.17
356	2202.8	176.053	5394.84	362.466	441.3	52.674	2455.51	187.972	5916.95	351.6	462.08	56.049	1373.19	153.621	3498.63	292.134	359.33	194.126	2187.89	189.509	5336.04	316.005	472.76	54.301	2411.22	192.411	5714.96	314.085	501.8	67.697	1418.31	147.396	3480.21	304.431	421.6	315.956	2171.27	185.664	5279.03	345.256	476.01	59.188	2402.48	196.728	5743.5	397.099	517.92	67.942	1511.1
357	2202.65	172.467	5405.17	359.817	439.96	51.155	2456.69	193.61	5926.22	348.79	460.21	54.88	1373.86	156.113	3503.75	295.886	358.43	196.009	2186.12	190.776	5342.58	310.056	472.36	54.912	2408.81	194.387	5724.65	310.424	499.5	66.659	1416.84	144.495	3486.94	301.283	421.14	315.586	2171.81	187.562	5283.33	342.752	474.16	59.047	2400.51	194.32	5748.27	398.191	518.82	68.207	1511.1
358	2205.03	169.349	5412.63	357.472	438.65	50.616	2457.74	192.759	5937.56	346.163	461.47	53.96	1373.55	154.878	3504.63	297.602	358.98	199.484	2188.54	189.827	5354.52	311.882	470.51	54.04	2413.27	195.796	5736.62	313.949	497.44	67.037	1413.85	146.178	3489.46	296.14	420.57	318.257	2172.63	185.521	5288.72	344.464	472.48	58.323	2398.35	192.358	5759.78	392.108	518.29	67.258	1507.97
359	2204	175.276	5418.09	359.161	437.69	52.567	2461.3	192.98	5941.71	345.897	460.69	56.077	1374.2	153.831	3511.27	300.033	359.19	200.54	2186.92	184.248	5364.49	308.833	471.56	55.388	2413.39	197.785	5743.61	313.971	494.16	68.37	1413.07	143.896	3489.02	296.747	420.7	314.358	2170.36	182.82	5301.19	342.707	470.86	60.176	2406.66	194.026	5771.99	387.125	517.78	66.599	1503.99
360	2204.59	175.863	5420.49	366.006	438.01	52.349	2459.55	193.427	5951.9	344.325	459.58	53.862	1372.47	152.438	3514.66	295.998	358.05	198.295	2188.61	190.826	5370.36	309.577	471.74	55.329	2414.56	196.701	5746.25	316.015	493.81	68.18	1413.68	146.173	3490.84	295.721	420.11	314.216	2171.92	183.238	5306.27	345.033	470.54	61.315	2410.24	194.824	5785.61	388.319	515.21	68.172	1502.21
361	2205.64	175.657	5429.75	369.613	438.53	51.691	2460.28	194.159	5962.29	346.701	459.99	53.554	1371.37	153.508	3518.63	295.107	356.61	197.259	2189.4	194.218	5374.52	310.206	469.25	54.935	2415.45	195.617	5754.14	311.81	492.26	66.123	1410.14	147.895	3494.52	297.363	419.96	311.592	2170.11	185.039	5312.48	343.001	470.6	61.09	2410.81	194.361	5792.9	388.078	515.14	67.556	1500.78
362	2199.61	176.769	5436.24	368.451	436.82	51.475	2464.23	196.631	5976.08	345.508	458.98	55.389	1368.63	149.131	3525.94	295.255	355.24	198.531	2193.1	190.096	5382.01	310.251	466.91	55.174	2420.4	196.142	5756.84	305.326	490.46	66.151	1412.99	148.464	3504.08	295.293	419.49	313.709	2169.14	185.666	5314.97	344.76	468.22	59.369	2410.29	194.851	5800.7	391.86	513.38	68.184	1499.42
363	2200.97	176.197	5441.43	363.532	434.18	49.6	2467.31	193.369	5980.67	346.025	459.64	55.141	1366.49	149.414	3529.96	292.909	354.65	198.635	2190.4	191.371	5393.29	314.69	464.93	55.581	2420.79	193.463	5768.76	301.151	489.46	65.337	1415.56	146.081	3511.5	296.964	418.44	316.485	2171.21	186.06	5322.39	345.821	466.12	59.59	2411.68	191.454	5812.9	396.633	513.32	69.785	1500.01
364	2207.82	173.154	5446.57	361.544	434.99	50.026	2466.32	192.186	5986.71	346.76	458.46	54.604	1367.86	147.506	3535.05	290.704	353.85	200.367	2192.88	188.488	5401.99	311.468	465.45	55.497	2420.87	193.293	5775.85	301.968	488.87	65.927	1415.04	149.401	3512.78	297.573	414.86	314.339	2173.52	188.133	5329.78	341.084	464.61	58.755	2411.25	194.897	5818.1	394.036	510.08	70.356	1496.77
365	2206.99	169.661	5454.7	354.702	434.8	51.188	2463.47	197.519	6002.94	348.038	457.74	55.273	1365.78	146.219	3536.78	286.663	353.56	201.273	2188.82	188.824	5413.48	312.867	464.34	55.597	2419.47	194.451	5781.88	307.218	488.79	64.306	1414.98	149.233	3518.01	297.85	413.53	315.864	2171.06	190.634	5336.94	339.594	465.13	60.284	2410.03	196.686	5824.62	396.504	506.88	68.239	1494.4
366	2202.75	172.269	5464.08	351.219	432.47	53.209	2466.96	197.764	6014.39	344.442	454.18	54.725	1365.53	148.556	3547.57	284.147	351.96	200.68	2192.13	187.174	5423.42	312.113	461.69	54.469	2417.93	192.689	5791.58	310.873	488.24	64.369	1416.22	148.495	3522.94	303.855	413.12	316.433	2172.62	189.714	5344.65	339.462	464.56	57.86	2411.29	200.222	5831.75	392.885	506.87	68.12	1494.85
367	2205.7	175.366	5469.08	350.89	431.45	52.284	2471.02	191.746	6019.01	342.64	451.52	56.303	1364.61	149.253	3550.1	289.778	351.38	201.104	2189.34	184.721	5428.07	315.204	460.33	53.87	2420.17	190.404	5800.35	316.856	488.45	66.136	1415.3	146.257	3529.81	304.699	412.53	312.408	2172.34	192.354	5347.7	341.031	462.12	57.772	2413.71	200.53	5841.43	393.282	506.85	70.226	1494.64
368	2205.85	174.164	5476.96	354.654	431.04	52.504	2467.65	191.095	6028.54	327.785	450.53	56.359	1363.7	152.186	3549.33	295.742	351.26	201.381	2190.31	187.991	5437.13	318.6	459.37	53.444	2419.65	187.614	5806.6	315.155	487.72	67.219	1413.01	147.424	3531.08	302.343	410.28	310.147	2170.52	192.104	5356.53	337.354	461.62	59.788	2409.56	198.468	5853.6	391.218	506.06	71.491	1491.71
369	2205.91	175.008	5480.27	356.19	431.12	52.674	2466.16	195.584	6036.07	331.079	448.7	55.523	1365.42	151.92	3551.84	296.893	350.54	202.035	2187.84	184.163	5448.98	315.817	458.68	53.228	2419.36	186.267	5816.75	320.625	486.69	67.232	1410.18	147.571	3534.1	304.893	411.1	306.388	2168.36	193.036	5368.83	341.277	457.46	57.909	2411.63	196.057	5862.41	398.713	504.33	71.422	1489.61
370	2208.06	179.051	5484.84	357.822	430.47	50.337	2464.66	197.478	6050.15	327.905	447.97	55.578	1364.55	151.796	3556.8	295.127	348.19	199.747	2186.7	183.985	5447.85	316.989	457.25	52.133	2419.92	187.22	5830.39	318.735	484.71	66.274	1411.12	144.326	3538.32	308.952	407.99	301.265	2164.96	193.73	5377.4	337.144	455.66	57.963	2411.15	191.597	5873.34	403.066	501.64	70.798	1487.19
371	2207.49	181.809	5489.55	355.833	429.48	49.896	2461.72	195.945	6062.26	326.324	446.07	55.644	1366.57	151.218	3558.91	293.343	347.49	202.386	2192.49	186.146	5456.49	318.136	454.24	50.385	2417.86	186.735	5844.75	318.797	482.32	66.049	1410.05	144.484	3543.29	304.906	407.99	306.998	2167.2	192.737	5387.47	334.319	455.48	59.618	2414.63	190.959	5873.1	408.085	500.68	70.852	1485.78
372	2211.75	182.572	5504.31	355.234	427.31	50.023	2459.17	191.647	6072.12	325.691	445.51	54.401	1362.79	154.58	3568.98	299.221	347.13	206.221	2194.13	185.886	5464.34	317.569	453.53	49.794	2426.66	191.599	5850.48	314.063	481.23	66.539	1408.92	144.011	3550.54	308.163	405.82	306.855	2168.43	193.911	5400.64	335.539	455.29	60.4	2416.03	195.291	5886.81	407.581	500.41	70.839	1487.73
373	2208.32	183.652	5507.92	353.818	427.94	48.968	2457.9	189.839	6085.43	323.533	444.64	54.295	1361.3	156.098	3576.82	295.68	347.45	207.55	2191.4	184.233	5472.69	307.411	452.31	51.233	2425.06	185.505	5861.82	315.139	479.3	66.72	1407.26	144.108	3562.91	311.62	405.2	307.269	2168.33	193.621	5409.71	335.812	453.8	59.307	2419.95	196.007	5897.93	403.693	498.87	70.56	1486.7
374	2208.16	183.307	5519.66	352.908	427.45	48.708	2459.14	189.347	6094.81	322.486	441.69	53.216	1361.3	154.636	3582.67	301.848	346.51	209.544	2192.65	185.667	5485.52	315.908	449.58	52.178	2426.55	185.298	5879.86	317.991	477.82	67.064	1402.93	142.983	3562.43	306.766	403.47	304.268	2165.7	193.328	5420.12	334.726	452.41	59.331	2421.9	194.252	5913.11	410.69	497.86	72.024	1484.57
375	2207.46	182.036	5522.73	349.374	426.35	49.464	2457.02	186.536	6099.46	319.723	439.52	52.554	1359.87	150.559	3582.6	304.369	345.59	206.925	2193.65	183.788	5494.1	315.339	447.31	51.869	2427.64	187.218	5891.86	318.837	476.75	65.125	1401.37	146.771	3564.67	308.662	403.31	306.741	2168.27	193.721	5425.94	338.063	450.54	60.488	2423.14	197.748	5917.31	408.395	495.65	70.232	1483.83
376	2205.97	183.398	5534.56	350.566	424.64	51.165	2456.95	189.102	6114.19	320.865	438.6	51.442	1359.68	150.141	3584.96	302.432	344.17	209.919	2194.32	188.03	5500.3	316.168	444.99	54.634	2430.19	186.148	5897.46	318.166	473.62	64.146	1400.59	147.542	3570.72	311.798	402.08	303.901	2170.29	192.758	5435.05	335.949	451.25	60.92	2423.44	199.528	5924.47	404.883	494.57	72.886	1481.27
377	2207.15	186.803	5544	341.08	420.92	51.101	2461.46	193.401	6125.26	328.762	437.27	50.847	1358.02	151.372	3592.28	301.167	340.92	210.764	2193.75	184.883	5499.69	319.294	444.7	53.231	2429.04	184.08	5908.19	317.817	470.25	65.993	1399.88	146.249	3574.57	314.428	400.01	302.179	2169.97	193.997	5446.59	340.731	451.4	58.885	2421.31	196.343	5936.43	403.966	493.03	73.459	1479.09
378	2210	189.347	5550.96	337.204	420.35	51.619	2464.49	192.579	6133.31	336.623	435.18	52.315	1356.03	150.184	3597.12	299.279	339.31	211.738	2193	184.249	5511.23	325.572	443.87	52.869	2430.01	184.657	5919.54	318.718	470.47	67.564	1399.28	147.476	3580.61	317.241	401	309.18	2167.46	190.235	5454.68	344.698	449.22	58.517	2423.66	199.171	5951.6	400.568	490.96	71.894	1476.17
379	2207.83	193.592	5560.33	329.896	417.79	51.168	2464.43	191.128	6159.66	339.813	431.96	51.75	1352.85	153.22	3603.73	301.328	336.3	205.514	2194.78	180.45	5523.25	332.635	441.75	53.406	2429.73	186.295	5935.81	318.783	470.58	66.548	1395.34	144.92	3575.53	317.177	399.54	309.196	2169.67	188.756	5457.11	345.8	448.42	58.787	2424.48	198.137	5956.64	405.904	488.2	71.168	1469.86
380	2208.44	192.962	5569.8	334.635	415.4	51.806	2462.26	189.625	6166.58	333.928	431.48	51.251	1349.21	154.186	3605.18	299.7	334.12	204.378	2192.29	181.789	5528.58	334.153	440.74	53.578	2427.83	188.641	5947.09	316.764	465.9	65.627	1394.17	144.951	3586.84	317.041	397.22	306.895	2168.06	187.375	5467.92	340.853	447.21	58.592	2425.69	198.876	5973.82	404.032	486.43	72.432	1466.39
381	2208.23	192.986	5581.03	336.86	414.29	50.745	2459.65	186.979	6172.43	341.534	431.05	50.785	1347.48	153.184	3606.19	300.035	314.94	47.911	2190.69	183.442	5542.26	336.77	440.13	54.593	2427.96	190.066	5959.57	321.961	464.93	63.775	1393.67	145.48	3590	315.706	396.23	308.214	2165.96	188.31	5471.37	337.986	444.92	58.441	2429.94	202.323	5991.36	411.541	486.05	73.875	1464.87
382	2207.25	192.608	5591.76	343.861	413.37	50.659	2464.58	189.472	6187.35	338.109	429.69	51.435	1347.3	155.05	3610.3	300.278	315.04	47.449	2188.29	184.157	5548.29	328.274	438.19	55.548	2428.24	188.397	5969.65	324.288	463.57	63.731	1395.5	149.367	3594.37	318.688	396.29	304.558	2169.61	194.555	5482.64	343.595	443.45	58.675	2428.33	206.216	6004.04	407.952	485.17	71.762	1463.73
383	2209.33	193.09	5606.63	341.591	411.72	50.308	2463.43	191.752	6200.74	342.086	428.45	51.74	1346.62	153.87	3617.82	294.225	313.74	47.481	2188.58	187.613	5555.65	326.242	437.16	56.645	2426.19	189.219	5979.44	326.382	463.02	66.904	1394.81	151.437	3601.98	318.626	394.1	301.146	2170.14	191.158	5491.52	348.314	441.4	59.512	2429.4	210.873	6027.42	414.063	483.07	72.334	1464.43
384	2207.11	191.784	5614.75	348.657	408.84	52.01	2461.7	191.49	6209.82	346.408	426.46	52.001	1342.8	153.441	3624.06	293.411	312.19	47.589	2188.87	183.12	5564.54	334.882	435.44	56.987	2427.76	189.453	5996.71	326.738	460.54	68.091	1394.32	149.461	3608.4	319.608	392.27	299.922	2169.85	190.588	5496.91	346.902	441.64	60.44	2427.21	210.021	6030.93	411.451	481.87	72.312	1460.14
385	2208.43	193.709	5624.06	343.785	409.31	52.279	2462.66	195.253	6224.43	344.371	424.69	51.049	1342.43	151.631	3629.07	288.713	310.91	47.314	2191.08	187.387	5572.77	342.007	433.98	56.386	2431.99	189.717	6010.46	326.746	458.24	67.925	1392.61	149.829	3611.74	321.284	388.97	300.569	2171.98	193.212	5508.7	337.86	439.77	59.941	2429.28	212.357	6048.28	413.94	480.11	71.528	1456.15
386	2210.29	190.993	5635.58	347.23	407.31	49.98	2464.17	198.623	6234.72	345.184	422.71	51.502	1339.68	151.812	3631.4	292.108	310.64	47.73	2190.52	190.139	5577	341.435	432.65	56.443	2431.09	188.188	6024.51	332.148	456.35	66.401	1395.4	149.225	3609.66	320.252	387.76	303.801	2170.56	190.774	5517.24	338.257	439.34	59.155	2426.23	210.521	6054.66	408.791	478.62	70.668	1457.2
387	2208.2	187.262	5644.2	343.026	405.87	48.422	2465.67	195.612	6248.57	340.375	421.21	50.219	1336.92	151.288	3634.22	292.754	309.59	48.176	2190.98	189.947	5587.8	345.247	430.55	55.541	2432.87	188.134	6033.47	338.783	455.83	65.329	1392.58	147.359	3616.7	317.751	386.2	304.134	2171.38	194.836	5529.07	336.581	435.86	58.38	2426.67	213.36	6066.8	411.47	477.75	70.094	1455.71
388	2207.27	185.821	5651.81	347.518	404.36	48.75	2460.94	197.669	6259.21	335.633	417.72	48.819	1334.04	149.184	3636.08	293.662	307.83	48.126	2194.39	190.852	5603.46	339.178	428.69	54.608	2437.67	192.808	6045.18	341.271	454.59	65.074	1392.7	147.562	3624.12	316.731	384.16	301.827	2170.91	193.588	5531.23	336.912	434.19	58.745	2427.4	211.603	6071.64	411.859	474.45	69.908	1455.17
389	2206	184.61	5665.06	344.563	402.86	49.512	2459.33	200.809	6273.62	344.97	417.43	49.76	1329.32	151.515	3638.45	298.181	306.25	48.816	2195.5	189.069	5610.61	338.782	426.67	54.838	2442.02	190.346	6062.07	336.453	452.04	65.983	1391.17	147.748	3630.54	320.507	383.48	307.942	2168.91	191.402	5535.64	346.579	431.78	58.996	2432	206.948	6086.76	409.545	471.5	71.762	1457.53
390	2204.12	183.727	5671.62	342.871	402.75	50.221	2462.12	201.101	6292.52	344.795	416.66	49.728	1327.9	149.044	3642.63	294.601	303.79	48.75	2194.18	188.812	5613.57	343.996	425.54	55.72	2440.36	190.134	6070.55	338.122	451.47	66.638	1386.06	146.397	3631.5	324.876	384.38	308.795	2170.3	192.545	5549.4	344.804	429.59	57.282	2429.71	209.219	6102.34	407.183	470.25	70.771	1454.46
391	2206.86	183.414	5680.13	342.837	401.97	49.031	2463.99	201.895	6302.03	347.985	412.83	49.394	1326.23	150.213	3644.4	298.277	303.33	49.154	2193.13	188.762	5625.61	347.474	424.75	56.407	2441.74	193.24	6079.19	337.595	449.99	66.322	1386.99	147.886	3633.76	323.159	383.13	312.882	2172.32	195.461	5562.72	343.95	429.62	56.794	2428.46	202.319	6112.33	407.173	468.6	70.879	1451.27
392	2211.78	184.691	5689.72	348	398.66	49.441	2462.74	204.711	6312.13	348.173	411.73	48.641	1326.48	152.952	3649.93	299.261	303.44	48.347	2196.39	190.676	5633.32	344.286	424.05	54.552	2440.7	191.445	6086.83	338.095	448.72	67.221	1386.26	146.162	3637.7	321.878	381.14	314.994	2171.14	198.816	5571	341.732	427.83	57.841	2423.63	205.111	6129.9	403.906	467.66	70.162	1448
393	2213.58	190.009	5705.02	340.981	395.89	49.236	2466.22	204.995	6321.57	347.844	409.74	48.135	1325.75	153.75	3650.19	297.212	302.75	50.359	2196.07	190.038	5638.26	339.517	421.94	54.814	2438.29	190.817	6094.48	333.953	447.57	65.888	1382.73	144.885	3642.62	322.273	379.9	317.459	2170.54	197.431	5581.22	345.468	426.21	59.607	2423.21	206.484	6146.17	402.955	465.14	72.964	1445.61
394	2213.32	190.345	5711.69	334.988	394.38	48.838	2466.84	200.625	6334.88	340.56	409	50.012	1320.62	151.002	3655.28	300.987	301.28	50.74	2196.04	191.885	5655.3	339.087	418.61	54.012	2441.59	189.676	6109.5	328.154	446.34	65.256	1381.92	147.624	3647.65	321.243	377	316.829	2169.6	197.857	5596.01	346.729	424.88	59.857	2419.97	207.28	6158.59	401.37	464.16	72.386	1445.72
395	2211.6	193.326	5724.14	332.069	394.66	49.366	2468.63	200.836	6351.33	344.237	408.51	50.182	1319.67	150.802	3658.8	300.93	300.39	50.245	2195.86	192.572	5662.64	341.179	418.11	53.043	2442.55	186.207	6123.63	319.999	444.84	65.296	1377.68	148.777	3653.38	321.144	375.94	319.298	2172.48	197.907	5606.41	341.522	423.25	58.995	2417.3	205.596	6170.78	403.545	462.29	72.953	1444.18
396	2209.9	194.762	5735.87	333.781	393.48	49.51	2464.95	204.976	6370.75	344.044	406.69	50.075	1316.63	150.379	3665.42	300.438	297.89	49.372	2194.15	189.714	5671.23	343.99	415.12	51.285	2443.16	190.042	6134.87	319.463	443.26	65.934	1375.33	146.443	3655.07	324.825	375.09	319.194	2172.42	199.974	5611.9	343.743	422.45	60.215	2418.72	207.987	6181.75	402.51	458.87	71.237	1442.4
397	2209.17	194.858	5743.59	334.292	392.88	50.746	2467.55	202.682	6382.95	343.92	405.49	50.312	1319.13	149.081	3675.31	300.462	298.17	47.852	2196.78	187.131	5675.64	345.833	413.37	52.465	2442.98	189.93	6143.85	330.06	441.18	65.025	1372.6	149.425	3654.9	328.412	374.56	326.112	2173.02	199.085	5619.8	349.022	421.81	59.49	2422.63	208.951	6188.82	410.446	458.13	72.345	1442.71
398	2209.68	191.816	5753.29	329.783	390.65	48.493	2468.29	203.314	6392.15	344.804	404.83	49.184	1320.3	149.888	3675.57	299.806	296.31	48.136	2196.77	185.216	5686.79	344.267	412.35	52.905	2451	189.567	6152.74	337.988	441.78	66.107	1371.55	149.762	3658.37	331.773	372.52	323.387	2169.01	203.088	5628.4	345.704	419.76	58.622	2428.98	212.594	6205.36	410.321	456.55	72.83	1441.77
399	2211.94	190.883	5756.75	329.946	388.59	48.542	2467.27	205.14	6399.84	349.508	402.08	49.721	1318.42	150.637	3676.95	296.473	294.43	48.159	2195.17	190.368	5696.4	347.865	412.49	52.17	2450.36	189.151	6169.22	338.223	440.87	64.177	1370.3	149.414	3664.89	335.906	370.84	322.471	2172.33	205.415	5634.83	348.219	417.85	58.542	2430.8	210.6	6214.78	408.206	455.97	73.126	1440.51
400	2208.25	195.791	5773.25	334.802	385.86	48.325	2462.72	203.023	6407.12	351.1	400.62	48.545	1314.8	148.553	3682.61	300.158	293.44	47.099	2194.97	192.273	5711.46	343.969	411.34	49.93	2451.64	191.06	6184.69	336.926	437.65	64.175	1368.04	148.859	3668.38	337.897	370.89	326.19	2170.86	200.828	5641.53	347.816	416.53	56.814	2434.16	209.575	6231.67	406.192	456.28	72.028	1441.08
401	2208.37	195.18	5780.77	332.593	383.37	47.637	2463.67	199.473	6415.71	345.84	399.15	47.874	1312.92	149.681	3687.28	303.814	292.94	47.757	2192.64	192.663	5726.81	343.918	411.71	50.982	2451.05	191.961	6200.54	335.184	435.59	64.466	1366.3	149.434	3667.41	337.106	369.53	325.795	2172.49	201.044	5655.54	351.14	414.64	53.559	2435.15	209.911	6245.32	402.736	454.26	70.137	1438.79
402	2207.46	195.367	5790.88	338.568	383.09	48.15	2464.35	198.501	6431.69	345.244	397.8	48.353	1315.13	153.194	3690.14	307.36	291.85	47.42	2191.54	189.967	5738.42	345.84	410.88	51.562	2454.91	188.889	6206.5	333.629	433.23	65.37	1364.57	148.639	3672.62	339.393	368.6	326.474	2172.21	205.972	5668.72	348.19	414.36	52.529	2435.63	210.213	6256.55	404.603	452.8	71.52	1435.86
403	2203.84	190.315	5804.48	334.882	381.44	47.155	2461.24	202.149	6436.95	341.978	396.5	49.586	1316.44	155.096	3693.27	307.144	290.48	48.621	2193.71	189.716	5744.76	349.757	408.43	51.393	2452.86	186.693	6221.24	336.212	431.74	66.101	1361.5	148.86	3681.06	339.688	368.21	326.777	2170.82	204.441	5683.56	353.185	412.25	55.079	2436.51	213.304	6268.2	407.15	451.34	71.17	1436.2
404	2206.27	190.492	5810.88	334.581	379.85	46.55	2466.59	206.394	6451.24	345.259	396.19	48.564	1316.45	156.283	3700.92	307.197	287.71	47.466	2189.65	186.714	5750.75	347.349	406.32	50.069	2453.99	188.154	6231.22	340.089	430.82	65.705	1359.2	151.227	3689.35	341.622	368.26	325.184	2173.62	207.042	5701.07	356.656	412.53	55.987	2436.05	213.465	6276.28	404.77	447.56	70.459	1430.16
405	2206.18	190.137	5820.48	332.052	378.06	46.375	2467.2	204.932	6457.87	352.351	393.88	49.954	1313.71	155.387	3705.17	307.745	286.76	48.674	2191.63	186.039	5765.16	347.624	404.56	49.251	2456.98	187.391	6243.12	343.359	428.68	65.096	1360.68	150.946	3693.27	346.836	368.04	323.202	2174.38	202.821	5712.51	358.775	412.66	53.311	2434.38	212.202	6287.63	404.225	446.84	67.741	1429.18
406	2207.51	190.513	5832.08	337.311	378.61	47.371	2470.42	207.654	6468.17	353.142	391.29	50.333	1309.21	154.096	3710.36	309.544	286.49	46.786	2190.72	187.834	5777.88	354.629	402.79	49.606	2458.39	184.754	6256.07	346.098	427.37	65.386	1364.48	152.122	3696.75	344.222	365.27	324.341	2175.78	203.618	5725.98	363.171	410.26	53.44	2432.9	213.436	6301.28	405.912	446.86	67.62	1426.7
407	2206.59	191.715	5847.67	343.198	376.42	46.619	2470.16	208.035	6475.15	359.624	391.31	49.248	1310.6	154.235	3717.68	307.559	285.83	46.255	2193.91	188.472	5793.52	354.811	403.33	49.765	2456.53	180.935	6271.98	345.026	426.77	65.013	1363.81	152.499	3702.86	347.18	363.8	328.565	2174.84	202.704	5736.86	366.721	408.66	54.939	2436.49	213.883	6313.36	406.916	445.06	68.746	1425.49
408	2205.43	189.586	5859.18	346.766	374.73	48.216	2475	207.669	6495.8	356.401	389.87	48.322	1311.37	153.733	3721.89	310.935	283.86	46.453	2193.26	191.075	5799.41	350.98	402.49	49.245	2456.88	185.064	6287.09	340.498	425.18	65.467	1362.75	152.522	3705.13	345.755	362.47	328.916	2174.34	201.237	5743.19	367.961	407.8	54.054	2436.04	216.55	6327.5	401.503	441.57	68.019	1423.82
409	2208.32	192.877	5871.27	337.285	374.21	49.182	2472.23	209.038	6511.47	357.197	388.08	47.455	1311.11	154.831	3723.89	309.788	282.82	45.861	2189.7	187.3	5811.33	354.276	402.29	50.697	2455.45	184.513	6301.34	333.037	423.75	64.133	1361.33	150.924	3717.55	343.931	361.11	326.447	2169.29	199.713	5754.66	369.708	408.08	54.542	2434.48	217.441	6340.41	397.892	439.82	67.272	1418.51
410	2206.83	191.757	5874.75	339.49	373.22	47.67	2474.69	209.08	6519.76	349.761	387.46	48.635	1309.08	154.225	3729.39	309.091	282.37	45.814	2190.69	188.719	5820.8	355.852	400.88	50.884	2458.49	182.966	6313.46	331.611	421.53	62.783	1363.89	152.558	3713.71	341.946	359.35	328.483	2170.03	200.695	5770.03	371.01	405.62	55.127	2436.44	219.889	6359.81	400.008	437.62	67.186	1417.37
411	2204.13	189.567	5890.98	337.56	371.57	46.672	2477.54	204.063	6530.8	351.682	387.87	49.321	1302.95	151.468	3736.15	308.505	281.69	46.087	2189.76	193.398	5827.66	358.476	399.11	51.642	2462.24	189.116	6329.24	333.644	418.64	62.635	1360.59	154.95	3716.13	342.334	357.78	328.515	2169.67	202.052	5782.92	369.89	404.39	55.109	2440.79	219.415	6375.44	403.933	437.07	67.269	1422.05
412	2206.06	185.432	5900.33	341.054	369.36	47.02	2475.13	207.588	6538.36	352.954	385.52	49.165	1302.8	153.842	3745.17	305.579	281.7	45.618	2194.74	193.457	5842.22	353.928	397.63	50.857	2461.59	187.594	6342.99	337.661	417.54	63.947	1355.67	153.526	3722.51	347.151	355.64	323.744	2171.48	203.279	5795.41	373.175	402.57	55.269	2438.9	216.154	6398.05	407.754	436.73	65.957	1418.49
413	2207.32	189.76	5916.23	340.588	367.93	48.797	2474.09	207.127	6550.74	358.722	383.19	49.394	1301.48	152.636	3749.88	307.448	279.98	45.684	2189.95	192.609	5847.25	356.147	397.4	50.153	2464.57	186.269	6363.25	336.695	415.41	62.849	1353.2	150.903	3727	342.932	352.83	323.783	2175.35	204.161	5805.63	372.402	401.08	54.711	2438.57	218.675	6405.65	405.821	436.39	66.841	1420.34
414	2206.65	187.956	5926.76	342.952	368.41	49.154	2473.45	210.49	6559.67	361.954	380.64	47.643	1299.72	151.786	3757.66	306.413	279.29	46.496	2193.53	194.461	5857.61	357.431	393.91	52.258	2471.63	188.044	6373.24	335.377	413.8	61.714	1355.25	152.659	3733.1	342.395	352.68	329.435	2178.67	201.814	5820.58	370.959	399.63	54.44	2442.53	216.624	6415.96	408.549	434.55	64.766	1421.48
415	2205.39	187.61	5935.47	346.055	368.3	46.564	2479.54	212.394	6575.15	361.466	378.31	46.851	1301.52	150.835	3760.61	302.086	278.08	45.75	2196.17	194.319	5873.65	357.187	392.81	53.949	2475.45	187.11	6390.46	338.648	413.83	61.79	1351.47	151.05	3736.52	344.573	351.92	327.689	2179.37	207.266	5831.19	371.979	397.14	54.462	2439.32	217.232	6435.29	412.678	434.72	65.315	1421.26
416	2205.82	193.51	5951.45	347.743	367.23	47.408	2482.45	213.031	6598.4	359.772	375.9	45.05	1302.29	150.049	3768.25	306.678	277.5	45.712	2197.19	196.655	5880.92	358.114	390.68	53.048	2475.81	186.269	6407.27	343.473	412.55	62.806	1353.44	152.309	3744.41	345.588	351.49	331.096	2178.05	208.849	5846.52	369.986	395.87	54.358	2441.55	216.012	6444.67	408.217	431.98	65.918	1421.82
417	2207.64	193.061	5963.35	357.778	367.01	45.767	2484.54	211.243	6608.69	356.355	374.86	45.049	1304.02	151.306	3772.02	303.564	277.32	45.845	2199.22	193.677	5894.71	351.745	389.34	53.627	2475.63	186.428	6425.28	350.489	410.65	62.235	1347.96	151.023	3745.76	345.353	349.49	333.829	2176.14	207.504	5854.1	366.702	397	54.849	2440.32	212.495	6458.71	409.824	431.06	65.719	1420.31
418	2208.01	190.815	5968.87	362.058	366.29	47.666	2485.38	210.263	6631.87	346.43	374.24	45.716	1300.35	150.16	3781.83	303.833	277.13	47.815	2199.54	195.54	5905.91	350.251	389.61	54.306	2480.88	181.906	6438.25	348.471	409.98	61.583	1348.5	148.702	3751.56	345.102	349.59	334.795	2176.16	205.347	5874.63	366.656	397.15	55.446	2443.08	218.577	6479.4	404.757	430.31	66.931	1419.53
419	2208.81	191.329	5979.78	362.449	364.51	47.618	2489.41	211.603	6645.5	348.265	374.23	46.356	1295.53	148.362	3787.72	303.551	277	46.393	2201.49	198.643	5917.49	349.07	389.85	53.271	2483.88	184.105	6448.97	355.886	409.41	61.663	1347.91	148.003	3755.99	348.395	347.45	332.66	2177.08	199.693	5883.65	370.547	397.68	55.599	2443.89	216.574	6494.89	412.312	429.1	66.732	1420.9
420	2207.29	191.779	5996.88	363.668	363.22	46.497	2492.67	212.996	6654.08	354.705	374.11	46.58	1295.47	148.95	3795.1	307.692	276.25	46.475	2199.79	202.87	5929.85	351.766	388.31	52.801	2479.13	189.557	6463.1	352.151	407.98	61.542	1346.08	150.632	3762.21	351.519	345.77	331.916	2179.15	198.417	5892.93	371.616	397.65	54.585	2443.82	223.922	6512.59	408.728	427.66	66.852	1415.68
421	2212.67	191.966	6005.25	363.653	361.75	46.695	2493.49	215.679	6666.26	359.59	372.25	48.118	1294.78	144.923	3802.81	315.491	276.54	47.576	2201.15	200.829	5932.93	353.162	387.41	53.593	2483.29	195.641	6481.21	355.994	407.48	62.234	1345.25	150.872	3767.96	351.656	346.25	334.34	2182.76	198.078	5906.47	369.96	396.32	54.338	2445.98	222.699	6531.65	407.346	426.67	66.981	1415.25
422	2209.39	186.096	6016.09	364.698	361.89	46.407	2494.16	212.16	6683.89	360.26	373.4	46.829	1293.54	148.089	3806.84	311.887	275.56	48.018	2201.19	199.905	5943.12	351.394	384.85	53.666	2484.48	198.551	6493.83	357.763	407.83	62.991	1347.33	150.716	3770.42	352.313	346.07	335.29	2183.84	201.715	5918.81	368.376	393.51	57.265	2450.27	221.966	6542.16	414.352	427.6	64.8	1410.36
423	2209.53	188.697	6028.56	365.539	361.33	46.842	2501.18	212.282	6697.58	363.446	372.81	47.77	1293.86	149.293	3816.63	313.886	274.6	48.931	2204.81	202.509	5953.83	346.141	385.67	53.575	2485.61	200.353	6503.35	361.859	405.98	63.288	1344.43	153.482	3778.9	353.45	346.76	340.505	2183.63	205.359	5927.13	367.344	391.84	56.285	2451.74	222.717	6551.93	414.066	427.34	65.125	1411.33
424	2209.71	184.336	6042.89	361.325	359.89	46.047	2498.48	212.619	6717.91	359.725	371.39	47.116	1294.74	147.42	3822.96	316.239	273.54	48.8	2201.74	202.998	5966.35	349.542	384.72	53.633	2492.78	201.481	6513.69	362.636	405.22	62.77	1343.12	150.903	3784.76	359.747	345.67	342.401	2184.62	203.715	5939.77	365.069	391.86	57	2451.7	222.191	6570.22	415.013	427	64.763	1409.21
425	2211.41	185.733	6056.66	364.117	358.78	45.462	2504.67	214.159	6729.14	357.125	371.74	47.65	1294.45	143.258	3830.84	319.153	273.26	48.114	2203.78	205.791	5978.98	352.488	384.85	52.524	2486.11	198.76	6526	364.491	404.09	63.031	1340.93	146.855	3787.02	363.201	345.44	341.45	2186.63	205.24	5957.67	365.112	389.92	54.938	2452	221.383	6586.77	416.26	425.25	64.391	1409.51
426	2214.55	187.268	6074.19	367.616	358.32	44.542	2508.54	215.554	6741.48	351.961	370.58	47.517	1293.37	143.45	3837.01	320.644	272.47	49.141	2202.63	204.292	5993.79	349.222	385	53.17	2486.8	199.18	6544.97	362.062	404.54	62.924	1340.2	146.632	3791.43	361.292	342.76	337.802	2190.08	204.549	5965.86	369.367	389.29	55.077	2455.11	219.273	6601.18	414.903	422.8	63.076	1411.19
427	2214.07	182.392	6085.08	372.705	358.19	44.606	2512.21	218.318	6751.3	354.459	369.52	49.024	1291.54	145.463	3845.05	320.513	272.6	49.209	2203.91	200.283	6002.57	346.184	383.86	51.693	2488.19	197.827	6556.74	366.731	403.83	60.824	1339.05	147.338	3793.85	356.329	342.2	339.195	2191.39	202.022	5979.12	371.74	388.46	53.31	2452.93	217.822	6616.48	414.148	421.09	61.668	1413.39
428	2217.52	180.783	6091.25	375.949	356.53	45.359	2513.63	217.709	6770.33	363.047	369.69	50.175	1291.72	146.504	3856.07	321.082	271.14	48.496	2204.22	200.305	6018.7	352.053	384.97	51.833	2485.39	197.612	6576.81	366.984	402.23	60.366	1340.03	145.954	3798.84	356.61	340.88	342.318	2195.12	202.168	5987.55	375.515	388.44	53.135	2456.98	220.185	6635.91	410.445	420.66	62.757	1414.09
429	2214.49	184.177	6104.57	373.701	356.2	44.402	2515.18	218.21	6784.84	359.337	366.72	51.151	1293.12	146.215	3865.12	322.872	269.32	45.868	2209.17	199.938	6023.06	348.486	383.53	52.165	2485.96	200.386	6591.83	368.408	400.04	59.308	1342.72	143.496	3803.91	358.57	339.81	343.811	2199.14	202.184	6003.23	380.698	387.65	53.928	2455.49	218.776	6647.76	419.981	419.83	62.933	1411.9
430	2217.12	181.933	6115.33	370.315	356.24	44.266	2516.82	223.353	6799.69	360.905	365.64	51.513	1293.04	145.147	3868.11	318.428	268.68	46.504	2207.37	199.216	6035.84	354.285	382.8	51.024	2488.45	199.249	6605.2	371.644	398.01	61.608	1341.19	143.016	3809.29	359.438	339.39	345.534	2198.49	198.888	6014.1	378.474	387.31	53.143	2456.98	220.437	6662.38	421.047	419.08	64.466	1412.91
431	2217.47	179.557	6130.26	374.487	355.14	44.842	2516.81	222.562	6811.96	359.371	365.58	51.125	1289.87	147.233	3874.81	320.711	267.79	45.767	2208.8	201.452	6045.8	347.879	380.95	51.032	2490.64	201.375	6616.67	375.024	398.05	60.577	1342.97	143.886	3815.14	362.211	338.71	345.029	2200.42	199.714	6023.8	380.514	385.44	53.471	2465.09	223.501	6667.64	413.731	418.25	65.064	1409.1
432	2216.65	181.029	6139.53	366.583	354.83	45.751	2516.46	220.174	6831.92	356.759	363.55	53.261	1287.14	146.21	3879.62	320.467	266.27	47.057	2206.35	200.181	6060.01	357.749	381.02	50.275	2490.69	201.184	6628	370.353	396.87	58.447	1343.1	146.447	3825.44	364.863	338.15	343.215	2197.01	202.038	6039.49	378.57	383.2	53.533	2465.87	225.233	6679.85	416.218	416.32	65.715	1407.56
433	2217.44	182.882	6143.74	369.149	353.46	48.237	2518.25	217.625	6845.74	362.088	362.53	52.123	1285.05	145.348	3881.26	320.477	266.1	45.073	2208.42	195.929	6071.19	357.791	381	52.02	2490.85	203.431	6637.36	375.519	396.51	59.567	1343.51	146.972	3827.76	362.318	338.16	347.159	2195.79	201.603	6053.04	372.643	381.89	53.904	2469.41	227.016	6698.65	413.625	415.51	65.918	1405.41
434	2215.7	184.632	6154.22	367.933	352.14	47.843	2519.85	217.273	6861.64	356.524	362.52	50.717	1280.99	146.641	3886.63	324.668	265.91	45.063	2204	199.001	6080.71	359.567	379.2	52.174	2488.73	204.804	6650.57	370.861	395.34	62.786	1340.43	147.822	3838.08	365.945	337.44	346.922	2192.54	202.298	6063.24	375.825	382.36	54.9	2466.39	232.68	6711.12	411.724	413.94	64.089	1406.01
435	2214.63	184.015	6169.11	366.648	351.38	46.638	2523.3	215.188	6874.87	356.228	361.62	49.829	1278.84	148.116	3895.71	324.908	265.14	44.863	2206.68	199.469	6087.63	354.76	378.84	51.911	2491.31	203.817	6667.23	372.683	396.14	62.32	1337.94	145.869	3846.91	364.001	336.94	350.654	2196.47	204.033	6073.28	379.608	380.03	54.476	2469.2	234.974	6724.51	411.464	414.52	63.425	1406.08
436	2214.95	187.044	6186.65	364.967	348.77	46.846	2525.33	214.916	6883.27	359.355	362.08	50.459	1276.56	148.016	3903.91	325.121	263.73	43.826	2211.05	204.346	6096.48	357.95	377.46	51.342	2492.92	202.837	6677.64	374.69	394.21	62.276	1335.74	145.617	3849.89	361.799	336.23	351.973	2197.31	205.345	6087.23	380.541	379.17	55.875	2474.06	235.638	6743.28	410.181	412.84	63.266	1408.4
437	2216.46	186.773	6198.81	371.449	349.01	46.518	2527.25	215.994	6899.7	356.54	361.43	50.457	1276.72	149.591	3910.07	328.372	263.16	44.483	2210.95	202.419	6099.95	358.272	375.99	52.319	2497.78	203.857	6696.31	371.35	393.24	62.238	1333.35	148.746	3853.37	356.901	338.1	354.95	2199.42	205.443	6101.07	381.639	378.44	55.672	2471.67	236.31	6756.75	415.361	411.29	62.995	1405.5
438	2210.61	184.126	6211.17	370.822	347.32	47.103	2528.22	218.564	6917.76	352.738	359.91	49.67	1275.76	153.166	3919.38	327.532	263.04	45.602	2211.39	196.115	6110	362.952	375.05	51.937	2499.48	201.547	6712.2	370.105	392.85	61.399	1330.16	149.302	3859.6	352.984	336.12	356.042	2195.11	206.374	6112.34	383.153	378.58	56.418	2478.26	233.826	6773.5	410.452	410.32	61.094	1403.43
439	2209.37	184.268	6220.34	369.86	344.58	46.689	2531.51	224.61	6929.96	351.306	358.59	49.919	1275.89	155.574	3923.85	323.127	262.1	46.631	2212.52	199.339	6119.14	367.092	374.02	53.182	2498.16	200.52	6731.18	374.772	390.82	62.244	1332.35	154.272	3864.5	349.118	333.77	355.354	2195.33	208.972	6114.38	384.653	376.36	54.707	2478.23	234.334	6791.42	416.618	407.73	59.388	1401.56
440	2212.26	185.114	6231.82	375.773	343.89	45.01	2531.79	221.494	6936.53	352.438	356.78	49.223	1274.42	152.907	3922.68	323.41	260.3	45.686	2213.22	193.181	6132.65	365.79	372.71	54.096	2495.26	197.362	6737.73	373.541	390.78	62.245	1331.48	154.982	3874.53	348.688	332.99	358.922	2196.9	210.777	6127.9	387.51	374.71	54.043	2483.53	237.798	6808.56	418.692	406.11	60.523	1406.95
441	2213.13	186.341	6242.87	381.147	343.16	45.172	2533.08	222.358	6951.39	354.497	356.1	50.104	1273.25	152.966	3922.29	325.009	259.79	45.156	2212.87	196.059	6146.79	362.536	372.33	53.133	2498.59	199.163	6746.02	374.929	389.48	61.354	1330.91	152.109	3880.99	352.921	331.12	357.41	2197.45	208.855	6137.38	386.668	375.15	54.488	2479.7	237.173	6821.63	419.396	405.01	60.301	1405.54
442	2215.38	187.057	6253.42	384.503	343.05	45.681	2537.09	219.488	6966.94	353.27	353.65	49.236	1270.75	152.421	3930.4	329.565	258	45.041	2215.35	195.574	6158.52	367.956	371	51.545	2499.86	195.604	6761.86	380.51	389.46	61.528	1331.19	151.996	3889.76	353.258	331.49	354.728	2196	207.684	6149.92	387.586	375.03	53.592	2481.24	238.092	6836.53	415.337	403.92	60.894	1403.47
443	2218.4	186.54	6263.42	384.541	342.96	47.031	2538.58	221.032	6976.23	353.866	353.94	47.555	1272.02	151.652	3937.36	328.106	257.69	46.018	2216.69	196.372	6165.33	365.864	368.65	51.917	2505.12	199.197	6775.76	375.722	388.91	61.885	1330.57	155.074	3887.92	348.846	332.26	351.47	2194.61	208.874	6155.86	389.034	373.99	53.534	2481.67	240.823	6852.95	410.982	403.47	60	1397.99
444	2219.62	188.878	6275.53	388.871	341.83	45.883	2538.14	220.564	6991.02	355.546	354.18	48.576	1269.84	150.579	3943.82	332.485	256.97	45.993	2216.18	194.296	6178.52	365.659	366.67	51.82	2502.38	194.526	6788.25	379.409	388.75	61.548	1327.6	154.693	3892.11	352.557	331.05	351.857	2194.43	212.621	6163.99	395.62	373.5	54.032	2480.76	241.856	6867.65	410.07	404.33	61.607	1395.82
445	2221.73	187.48	6286.71	383.924	340.28	46.008	2541.64	219.147	7005.16	352.945	353.01	49.6	1269.65	154.13	3942.5	335.291	256.65	45.544	2217.92	197.481	6185.66	366.056	363.4	51.496	2498.86	195.129	6806.21	375.203	385.63	61.275	1325	154.684	3899.92	353.243	329.04	356.59	2195.22	212.307	6172.65	382.754	372.17	54.765	2483.8	242.822	6872.21	410.387	401.42	60.827	1397.9
446	2221.93	188.448	6295.62	381.207	338.34	45.096	2545.15	219.03	7018.33	350.438	351.5	49.861	1267.83	153.391	3953.55	334.921	255.26	45.325	2214.77	199.825	6201.36	363.186	362.61	51.084	2505.44	195.015	6819.37	376.897	386.03	61.365	1322.49	158.541	3903.35	351.081	328.5	362.487	2192.61	212.991	6180.56	380.441	370.77	54.002	2483.72	237.116	6889.87	422.427	400.21	59.339	1398.53
447	2220.03	183.923	6305.16	377.222	335.3	45.28	2546.3	218.875	7034.03	351.229	351.11	50.247	1265.22	151.826	3955.5	336.055	255.86	45.531	2211.52	196.752	6209.53	366.365	362.2	50.834	2507.56	197.793	6825.35	379.525	385.77	62.82	1322.4	158.143	3901.57	354.483	329.08	363.333	2193.56	212.901	6193.12	384.081	369.74	52.831	2481.03	231.998	6899.94	422.763	398.69	58.652	1398.19
448	2221.1	181.697	6316.3	374.321	335.29	44.367	2544.61	214.363	7038.41	358.506	349.86	48.818	1266.81	151.974	3966.21	337.303	254.52	44.964	2210.72	196.878	6220.6	373.535	361.25	51.212	2507.39	198.302	6844.25	378.037	384.03	62.753	1320.1	155.923	3907.74	347.402	329.3	364.295	2195.88	209.56	6204.44	390.113	367.32	52.339	2482.75	234.201	6916.26	423.245	397.66	56.237	1398.18
449	2222.9	181.915	6330.08	379.155	335.11	44.558	2544.58	217.329	7054.89	360.416	348.82	49.039	1263.89	149.675	3967.29	333.058	252.79	45.39	2211.71	200.327	6232.46	377.032	360.67	51.828	2506.63	201.052	6851.12	371.353	382.1	63.212	1320.22	153.938	3915.2	349.362	328.15	362.172	2198.18	212.249	6213.13	389.565	367.37	53.502	2483.19	234.234	6929.97	430.623	396.88	56.961	1396.65
450	2223.34	185.975	6348.72	384.809	333.33	44.018	2548.87	221.121	7064.95	362.366	346.77	49.714	1262.46	151.477	3976.08	337.954	252.51	44.76	2213.32	201.025	6241.61	374.369	359.35	50.986	2509.1	200.319	6854.21	368.749	381.03	61.824	1320.52	154.555	3916.71	349.27	327.06	366.725	2197.61	216.663	6226.5	392.401	366.97	53.371	2483.69	234.143	6941.32	434.167	395.97	58.263	1394.48
451	2223.59	183.732	6355.63	379.649	331.44	44.888	2550.45	222.336	7081.43	365.07	346.05	49.426	1261.94	150.618	3984.6	333.666	252.1	44.756	2213.36	201.384	6245.37	371.74	357.98	52.581	2509.46	201.805	6876.09	378.997	379.27	61.223	1319.59	153.963	3919.32	350.038	326.84	369.882	2199.51	216.375	6237.45	393.039	365.48	52.823	2486.64	233.347	6939.86	435.806	396.05	57.938	1396.99
452	2223.87	182.198	6364.95	379.071	330.99	45.031	2548.49	223.604	7097.12	365.433	346.07	49.744	1258.96	152.305	3988.4	333.445	251.83	43.828	2215.74	203.128	6263.18	373.512	357.26	52.882	2513.34	199.194	6887.52	371.986	377.36	60.77	1318.29	154.569	3923.73	351.613	327.01	375.378	2201.28	214.176	6246.21	395.433	364.33	52.254	2489.08	236.34	6954.44	432.955	395.86	57.691	1391.37
453	2228.72	181.452	6379.45	385.656	329.39	43.636	2552.01	220.039	7108.99	358.968	344.12	49.334	1256.61	150.667	3994.89	332.084	252.19	43.543	2216.12	201.151	6270.07	375.863	356.96	51.88	2512.06	202.135	6901.52	377.586	377	61.085	1316.36	152.791	3929.35	353.122	324.76	378.79	2204.14	214.659	6252.5	390.735	362.91	51.744	2490.48	238.296	6969.53	425.2	395.52	57.906	1391.85
454	2227.39	178.744	6382.14	383.768	329.18	43.21	2555.71	217.281	7116.1	359.808	343.57	47.085	1254.43	149.667	3997.1	335.502	251.19	42.807	2216.19	202.522	6278.05	372.524	354.55	52.189	2511.53	203.628	6921.6	377.056	376.65	60.098	1313.54	149.911	3939.71	354.569	324.02	375.621	2202.11	212.508	6270.36	386.252	363.22	52.782	2493.98	239.647	6981.96	426.918	393.5	56.603	1391.23
455	2228.17	178.697	6388.14	383.103	327.12	45.732	2556.29	216.334	7128.64	361.178	343.45	47.336	1252.6	151.588	4002.58	336.407	249.45	40.943	2214.17	202.932	6291.21	376.41	356.26	50.997	2512.64	204.484	6930.49	380.761	375.09	60.328	1313.97	147.877	3948.11	353.564	323.5	377.309	2201.51	212.148	6287.81	388.987	363.42	52.187	2496.33	239.889	6999.83	432.184	392.41	56.304	1392.37
456	2227.65	180.802	6388.63	385.008	326.1	46.476	2553.89	214.846	7129.22	363.603	342.18	48.486	1252.16	151.634	4010.17	335.322	248.48	40.882	2215.85	202.166	6302.28	373.854	356.65	52.475	2514.91	202.941	6947.12	385.159	374.75	60.885	1312.61	145.945	3958.14	356.368	323.88	378.863	2205.3	212.278	6305.04	390.111	361.52	53.702	2497.58	238.514	7016.74	428.585	391.95	56.047	1387.44
457	2227	180.984	6397.57	391.613	325.82	45.445	2557.51	218.28	7146.89	362.536	341.05	48.281	1248.49	150.455	4009.28	337.342	249.5	41.855	2218.67	206.089	6311.99	377.206	355.51	52.999	2517.43	210.422	6955.15	386.255	373.96	60.155	1310.25	145.195	3969.56	354.729	323.34	381.353	2207.73	213.227	6313.84	391.29	359.84	53.321	2497.67	241.211	7030.2	426.21	392.99	55.943	1387.78
458	2225.48	179.497	6407.76	392.781	324.23	44.605	2554.87	220.329	7166.25	354.435	339.02	48.096	1248.76	152.94	4014.56	334.741	248.22	41.813	2217.36	202.496	6326.6	375.704	354.12	50.867	2519.16	208.665	6963.17	385.417	371.25	58.682	1311.19	147.136	3972.28	349.675	322.25	382.755	2209.67	210.924	6324.12	387.248	358.3	50.831	2500.64	234.131	7041.63	425.731	391.6	55.142	1385.61
459	2222.17	183.911	6414.94	390.134	323.08	44.964	2560.76	220.669	7178.35	361.965	336.74	46.58	1248.85	157.056	4024.14	341.571	245.71	42.711	2218.7	204.521	6338.66	377.628	352.41	50.623	2517.26	206.021	6977.7	384.363	370.06	57.885	1308.86	148.139	3982.35	358.745	321.66	384.526	2211.11	213.341	6332.01	389.158	357.65	50.989	2505.92	234.005	7050.83	421.232	390.9	56.688	1384.94
460	2221.76	184.916	6421.35	393.516	321.84	44.548	2558.22	222.076	7188.47	362.456	335.89	46.639	1250.05	158.311	4031.15	342.648	245.07	41.818	2217.34	204.966	6353.24	383.105	351.08	51.405	2515.8	203.712	6988.32	382.581	369.53	58.928	1310.41	148.147	3989.02	358.071	321.2	385.414	2209.92	212.876	6345.49	400.638	356.88	50.846	2507.73	235.048	7063.15	420.447	388.22	56.511	1382.9
461	2221.86	183.556	6433.77	401.188	321	44.876	2560.91	218.872	7192.64	362.653	334.66	47.062	1252.09	160.324	4033.92	342.928	244.95	41.866	2214.02	203.516	6363.18	381.956	350.78	49.761	2516.07	207.933	6997.19	378.623	367.8	58.167	1305.65	145.195	3997.34	358.274	321.41	386.052	2208.28	212.658	6356.96	404.856	356.96	49.458	2506.6	235.001	7078	423.201	387.71	56.2	1378.89
462	2227.42	181.056	6448.26	402.723	320.18	45.479	2560.42	220.716	7200.92	362.063	334.41	46.51	1248.51	160.812	4034.44	341.094	245.74	41.986	2215.5	200.746	6382.45	384.16	351.04	51.144	2519.38	209.678	7009.49	376.753	367.98	59.444	1306.17	147.775	4002.66	353.646	321.41	392.655	2207.15	217.806	6367.63	402.949	356.03	48.95	2508.81	235.454	7091.33	432.505	385.98	55.64	1378.97
463	2230.53	183.068	6457.45	406.188	318.54	45.014	2565.49	218.522	7218.82	363.569	333.64	47.773	1250.15	161.016	4041.64	339.067	245.88	42.695	2216	202.453	6390.05	380.097	350.37	50.001	2520.71	209.671	7019.56	378.859	366.7	60.186	1305.13	151.021	4004.29	350.306	320.2	396.923	2210.4	214.775	6374.87	403.26	354.42	48.345	2508.5	237.327	7096.43	428.854	385.55	55.157	1376.23
464	2233.2	188.053	6467.76	407.303	317.73	45.221	2567.01	214.188	7227.67	363.324	334.15	46.161	1249.07	161.14	4040	347.156	244.04	42.255	2217.98	199.329	6404.68	373.303	353.02	49.601	2529.8	208.641	7027.03	379.253	364.89	58.232	1305.9	151.264	4011.53	349.737	320.31	398.601	2210.68	216.295	6384.89	405.059	353.64	49.128	2510.42	239.072	7110.17	428.687	384.11	53.995	1378.29
465	2231.91	188.373	6480.95	413.86	317.15	45.506	2567.5	216.346	7234.7	364.127	332.2	47.282	1248.34	161.564	4043.29	347.336	244.62	42.602	2219.3	196.39	6422.75	373.286	350.74	52.238	2533.8	211.978	7044.54	382.289	363.6	58.052	1306.07	153.766	4010.67	347.377	318.98	398.079	2210.61	219.09	6393.34	413.691	353.69	49.52	2509.63	237.887	7123.42	428.839	383.81	53.747	1378.93
466	2228.76	189.543	6483.2	413.135	316.53	43.463	2568.56	214.339	7249.67	370.606	331.81	47.387	1247.47	161.15	4048.5	341.915	244.11	43.082	2222.07	196.171	6442.97	376.352	348.2	50.637	2536.21	207.911	7052.89	376.294	362.82	60.859	1306.93	152.453	4015.48	340.7	318.24	395.392	2214.1	214.627	6408.79	407.234	351.1	49.446	2512.03	237.734	7136.02	431.311	382.78	52.872	1374.69
467	2228.36	187.316	6498.03	414.405	315.1	44.41	2573.65	218.125	7262.28	368.8	331.25	46.722	1247.4	161.99	4055.77	347.163	242.06	42.076	2218.15	192.296	6446.96	378.415	347.01	49.448	2536.72	212.996	7067.72	378.121	361.76	60.031	1305.64	148.457	4024.53	340.148	317.28	397.985	2211.45	214.423	6421.3	410.962	350.05	50.337	2512.15	237.095	7149.55	437.303	381.8	52.997	1374.73
468	2226.97	187.763	6510.01	411.813	314.15	43.315	2571.33	217.103	7275.03	363.727	329.37	45.352	1242.7	157.902	4065.3	345.254	240.55	41.516	2217.51	191.683	6451.83	382.314	346.76	49.165	2533.69	216.034	7080.11	377.46	362.43	60.253	1305.15	151.057	4025.88	343.904	316.99	396.97	2212.64	213.44	6436.62	408.624	349.58	51.453	2513.91	240.671	7162.94	433.309	382.62	53.254	1374.41
469	2229.59	183.024	6521.53	408.146	314.04	44.911	2572.15	217.589	7291.07	358.608	330.05	44.696	1240.85	158.967	4064.58	342.14	238.79	40.716	2220.57	191.95	6458.39	384.168	345.42	49.378	2532.31	222.446	7090.52	377.535	361.61	60.611	1304.16	150.522	4030.12	343.242	316.96	397.571	2214.64	212.524	6448.74	408.958	347.67	50.477	2511.56	238.552	7180.52	429.408	381.04	52.07	1373.18
470	2233.96	183.621	6528.06	407.76	312.59	44.811	2574.14	217.863	7300.75	361.462	330.09	46.26	1238.95	156.769	4068.63	339.743	237.47	41.601	2223.25	190.042	6466.88	379.333	344.07	48.69	2532.65	218.998	7099.9	381.987	361.08	60.891	1303.89	149.91	4042.46	343.027	316.53	399.806	2216.54	210.928	6453.9	403.498	347.2	51.351	2516.66	238.136	7194.24	428.475	378.31	52.621	1372.44
471	2233	184.71	6541.1	412.768	310.88	44.552	2576.01	216.929	7316.64	363.913	329.81	47.493	1237.76	156.538	4077.12	344.878	237.77	42.492	2216.74	190.764	6476.61	378.769	343.49	48.535	2533.54	218.004	7114.8	377.132	359.33	59.089	1301.18	148.295	4052.5	346.477	314.76	397.388	2213.42	212.461	6457.83	401.579	347.28	51.732	2517.39	235.317	7208.05	431.952	376.12	51.813	1375.96
472	2233.73	185.953	6550.9	415.286	309.8	44.464	2581.36	216.324	7329.29	368.581	329.03	48.268	1235.98	155.905	4078.94	341.756	238.53	42.965	2217.52	193.878	6492.56	375.998	341.32	48.557	2533.67	216.301	7140.43	376.477	358.84	60.417	1298.72	146.445	4058.28	344.241	313.94	401.285	2216.87	212.537	6466.35	404.759	346.28	53.235	2517.55	236.088	7214.18	435.722	374.91	51.343	1372.44
473	2237.95	188.64	6564.07	416.262	309.37	44.368	2583.95	222.74	7346.28	369.192	328.34	47.18	1234.26	153.593	4086.29	344.405	237.22	42.724	2219.02	194.568	6501.32	379.355	341.97	49.386	2536.4	219.997	7155.94	369.524	358.66	60.158	1299.37	150.576	4062.58	346.521	313.52	401.82	2217.89	213.469	6475.95	405.953	345.69	51.285	2520.43	233.832	7221.17	436.561	373.96	50.536	1367.71
474	2234.41	187.759	6574.99	417.764	307.98	43.897	2583.83	223.83	7355.56	376.926	328.76	47.312	1233.27	150.072	4092.56	354.915	236.25	42.902	2217.23	197.83	6499.96	383.876	340.33	49.27	2539.03	221.817	7166.95	371.558	356.92	58.619	1299.56	151.509	4069.87	344.861	312.83	402.355	2217.03	213.288	6484.3	402.818	343.38	51.102	2522.54	236.964	7229.48	435.565	373.96	50.35	1366.21
475	2235.73	188.6	6589.1	414.69	307.56	43.829	2583.07	221.833	7356.59	376.826	327.64	47.422	1230.98	150.942	4100.31	359.386	234.7	40.84	2214.42	198.101	6509.82	380.13	337.69	49.591	2538.81	217.79	7173.81	374.151	355	58.055	1301.78	151.33	4073.88	345.635	312.61	404.332	2218.68	215.952	6493.48	407.127	343.08	51.952	2518.23	234.964	7241.78	436.455	373.66	52.401	1365.13
476	2234.72	190.592	6593.49	410.615	307.77	45.233	2585.18	218.249	7369.68	373.201	327.92	46.931	1231.21	149.13	4107.5	356.74	234.3	40.513	2217.26	194.92	6516.62	378.905	336.65	51.344	2537.78	222.243	7187.32	376.265	354.26	57.113	1299.23	152.442	4081.91	348.644	312.08	404.848	2215.63	213.747	6506.54	412.153	342.64	51.43	2519.65	234.383	7258.23	439.198	372.48	51.914	1360.95
477	2238.32	195.283	6602.05	415.502	306.87	45.539	2586.07	218.305	7379.16	372.936	326.85	46.087	1230.5	151.79	4110.39	355.216	233.91	39.971	2218.36	195.499	6522.96	372.119	335.04	51.582	2541.54	224.794	7197.06	378.548	355.79	59.881	1296.48	152.23	4088.16	356.268	311.45	408.543	2218.16	209.11	6519.09	410.316	341.49	52.642	2528.2	232.102	7266.19	437.85	372.16	52.207	1362.68
478	2233.35	191.875	6617.03	422.003	305.75	46.061	2587.01	220.044	7394.26	377.741	324.19	46.118	1231.55	154.49	4113.86	358.152	233.68	40.465	2220.97	197.202	6535.1	377.318	333.27	50.316	2545.31	224.303	7211.47	380.426	354.09	58.231	1293.59	150.971	4088.46	357.016	310.15	405.264	2217.18	207.955	6529.15	415.107	341.4	54.182	2526.8	229.794	7276.34	435.146	370.34	52.331	1365.19
479	2234.72	193.341	6619.15	426.835	304.32	45.627	2589.09	219.243	7414.61	378.407	323.45	43.995	1233.9	153.655	4118.54	361.914	233.4	39.798	2224.64	196.291	6551.53	375.155	334.67	50.854	2550.97	229.588	7223.66	375.868	353.45	59.98	1292.28	153.452	4097.23	358.171	310.3	408.915	2219.7	210.18	6533.51	418.326	340.27	52.912	2530.41	233.24	7289.92	436.522	369.63	50.966	1363.13
480	2231.34	193.206	6628.81	423.341	304.47	45.007	2592.98	221.926	7417.56	379.898	322.03	45.309	1236.3	153.271	4127.48	359.604	233.52	39.84	2226.85	193.503	6559.6	376.587	333.25	51.221	2548.32	226.671	7237.87	375.749	352.67	59.868	1293.32	156.625	4102.69	361.064	308.72	411.187	2224.07	209.814	6539.76	420.194	339.05	52.141	2532.59	232.56	7300.72	439.074	368.96	52.145	1359.82
481	2230.99	193.569	6641.69	426.395	302.38	45.958	2592.99	223.384	7430.66	380.954	323.18	45.827	1233.1	154.863	4132.52	357.972	232.35	40.105	2225.57	194.994	6571.73	373.804	333.47	52.01	2552.14	224.62	7254.25	379.768	353.68	58.556	1289.69	156.193	4106.11	358.262	308.43	413.615	2227.69	209.689	6546.73	423.367	337.28	51.059	2535.06	232.95	7308.32	436.976	368.62	51.497	1360.86
482	2229.48	195.093	6652.44	427.861	304.12	45.532	2591.51	224.914	7441.48	382.284	321.47	44.424	1227.89	154.344	4133.71	353.693	231.93	41.254	2225.06	193.093	6588.26	372.919	333.19	50.283	2553.19	228.502	7267.6	381.548	352.14	59.793	1289.81	156.514	4113.19	362.356	307.47	412.98	2230.06	214.304	6560.3	425.283	336.72	52.227	2533.8	234.216	7316.67	427.584	366.58	51.656	1361.76
483	2229.04	196.122	6660.48	422.459	303.83	44.895	2595.89	228.799	7449.79	380.985	319.39	44.602	1225.98	156.831	4136.91	356.874	232.09	41.06	2221.3	193.197	6600.68	381.344	333.29	50.965	2553.05	228.901	7278.84	386.361	352.02	61.931	1288.48	155.254	4114.66	364.154	307.73	418.099	2230.41	215.028	6567.09	421.389	335.61	51.1	2531.89	234.763	7332.69	427.259	366.22	51.167	1361.15
484	2229.69	198.15	6676.55	418.753	301.1	43.989	2596.03	229.473	7463.22	374.764	316.98	45.353	1224.86	157.493	4140.81	359.436	231.67	40.781	2222.69	192.762	6612.67	381.386	332.97	50.713	2553.34	231.788	7288.54	386.213	352.27	61.675	1286.22	156.813	4121.16	367.986	307.6	420.542	2227.9	215.962	6574.8	422.437	336.41	51.281	2531.66	234.55	7345.48	428.262	367.16	50.399	1360.45
485	2237.07	201.482	6692.08	410.117	299.88	45.191	2593.78	228.697	7471.53	377.665	317.59	45.472	1225	159.572	4147.73	359.153	230.61	40.864	2225.95	192.728	6619.73	381.652	333.18	50.051	2557.06	230.953	7304.54	385.535	350.55	61.296	1283.54	155.626	4123.79	366.896	307.05	420.296	2226.55	212.802	6586.98	410.128	335.75	52.252	2531.6	229.375	7358.74	434.491	365.38	51.684	1357.23
486	2242.08	201.002	6700.79	413.998	299.58	44.407	2594.93	227.671	7483.08	380.38	318.24	45.537	1224.32	156.908	4148.41	355.549	229.83	39.852	2229.32	189.673	6629.23	372.575	332.33	50.175	2554.06	233.316	7312.3	383.66	349.15	61.229	1284.75	157.987	4125.84	362.812	306.62	420.729	2224.12	211.34	6595.71	413.703	336.06	51.92	2536.61	232.782	7369.61	437.21	363.65	50.351	1356.91
487	2242.28	198.317	6707.55	414.011	298.7	42.823	2595.08	227.135	7495.18	378.291	318.89	46.481	1224.61	158.537	4157.03	359.933	231.17	40.365	2226.44	191.356	6633.13	379.17	331.42	49.535	2556.39	237.259	7325.04	388.607	348.52	60.737	1281.27	157.223	4131.64	366.154	306.24	423.076	2226.4	216.015	6610.15	414.394	333.96	51.202	2537.96	233.134	7386.27	436.825	364.03	51.045	1354
488	2241.04	202.451	6718.36	418.963	298.31	43.16	2597.14	227.119	7503.07	379.516	318.01	46.418	1224.27	156.098	4163.27	357.509	229.51	41.448	2229.93	190.39	6639.71	375.688	331.02	49.618	2558.04	230.306	7339.28	396.21	347.76	61.593	1280.4	158.414	4132.51	366.949	305.66	422.407	2227.2	214.823	6624.84	416.529	333.99	53.499	2542.9	230.992	7388.95	439.95	363.5	50.979	1354.18
489	2242.9	203.765	6724.93	414.494	297.43	42.84	2598.34	226.787	7517.46	371.793	317.53	46.52	1220.78	155.037	4169.93	357.474	229.64	40.951	2234.82	193.073	6651.25	374.147	329.4	49.697	2559.24	230.868	7346.56	395.328	346.79	61.636	1279.56	156.05	4138	374.558	305.45	422.791	2228.74	213.057	6634.05	417.337	334.04	53.06	2547.87	233.854	7399.46	445.54	364.56	51.77	1354.9
490	2245.91	199.522	6744.39	413.069	298.17	43.579	2601.59	228.932	7525	373.926	315.96	46.967	1217.03	154.618	4166.96	359.464	228.53	41.857	2229.86	189.213	6664.79	374.772	327.99	49.492	2557.14	235.174	7355.4	401.68	345.05	62.121	1280.71	155.69	4143.39	372.045	305.17	422.998	2230.23	211.187	6644.45	419.174	333.82	51.943	2547.72	230.63	7409.53	438.98	364.94	52.691	1356
491	2243.77	199.415	6749.71	413.802	297.13	42.222	2605.27	229.098	7533.56	380.925	315.69	46.528	1214.16	152.291	4173.85	364.004	229.52	41.195	2229.54	191.929	6672.86	375.28	328.5	47.975	2556.46	234.845	7367.41	403.181	344.11	60.85	1280.16	157.817	4142.83	366.132	304.89	422.736	2232.87	217.315	6650.76	424.874	333.55	51.645	2548.85	231.395	7419.94	433.443	364.85	54.505	1356.83
492	2244.44	198.89	6764.45	415.214	296.29	43.981	2607.63	227.759	7543.24	385.552	316.13	46.131	1216.44	153.028	4172.9	366.076	229.39	40.92	2231.24	194.161	6684.52	365.669	327.99	49.315	2558.64	236.945	7380.58	399.639	341.3	60.504	1278.51	159.795	4147.02	367.045	302.37	418.285	2232.57	216.534	6665.57	425.136	331.92	51.416	2547.84	232.861	7429.37	438.052	365.42	54.233	1354.01
493	2247.77	202.232	6774.47	412.067	294.94	43.644	2608.39	229.453	7557.15	388.486	313.91	46.385	1219.25	149.623	4181.88	363.898	228.47	39.972	2231.73	190.55	6698.96	369.636	327.92	48.439	2561.39	241.284	7385.6	401.807	341.14	60.861	1278.68	157.033	4150.16	368.293	302.17	416.669	2233.77	215.642	6675.03	425.047	332.36	52.233	2549.95	230.903	7450.46	430.448	365.54	53.765	1354.55
494	2246.89	202.423	6784.9	417.709	293.92	43.696	2611.75	226.72	7563.23	383.444	312.73	45.325	1219.14	147.658	4186.55	366.101	227.28	39.547	2225.82	188.378	6706.26	371.283	326.71	47.61	2560.03	236.386	7401.68	401.877	340.1	58.444	1279.43	159.848	4159.44	374.626	301.35	422.527	2234.37	217.337	6678.26	429.908	331.98	51.12	2553.36	232.863	7460.72	428.995	362.93	54.113	1355.98
495	2247.67	203.532	6795.34	426.118	293.49	42.516	2608.99	227.041	7577.34	379.089	311.71	46.361	1217.05	152.339	4186.14	362.781	227.06	40.613	2226.36	190.976	6716.94	377.496	326.49	48.986	2561.93	238.808	7412.93	396.936	338.66	59.199	1278.68	157.805	4164.74	370.373	299.34	415.798	2233.58	217.905	6689.93	432.064	330.7	52.07	2557.6	229.677	7474.38	436.996	360.78	52.917	1354.52
496	2250.87	203.984	6806.66	425.202	292.42	42.082	2610.59	228.843	7594.05	383.343	310.63	46.368	1217.69	155.746	4190.35	364.108	226.52	41.38	2226.84	195.323	6726.4	376.664	324.96	48.602	2561.19	239.043	7420.64	395.968	338.88	57.606	1275.78	154.827	4163.79	366.756	298.67	413.345	2234.42	220.301	6700.56	423.458	327.89	52.235	2563.54	235.87	7480.91	433.649	359.77	52.204	1353.49
497	2253.07	203.152	6813.09	426.923	291.4	41.215	2607	233.305	7603.26	383.416	310.69	46.584	1219.03	155.619	4191.65	363.959	225.71	40.469	2230.01	197.535	6740.84	380.457	325.32	49.218	2562.15	241.311	7436.57	396.485	338.72	56.71	1273.39	154.162	4168.33	363.848	299.9	420.937	2239.5	222.687	6703.19	429.616	326.94	51.218	2562.26	230.622	7493.5	437.773	359.16	52.857	1353.48
498	2252.99	203.461	6823.07	431.166	291.78	42.927	2609.21	233.098	7617.55	377.942	310.35	46.836	1216.95	154.508	4201.95	362.547	224.65	41.056	2231.02	199.672	6753.38	383.662	323.02	48.589	2563.96	243.294	7438.12	400.704	337.3	58.769	1269.17	154.692	4171.99	372.213	298.62	420.397	2234.46	225.288	6719.15	429.427	326.62	52.074	2560.62	230.959	7514.91	439.934	357.07	53.169	1352.68
499	2254.84	204.379	6840.05	431.704	290.09	42.538	2610.47	235.219	7633.62	374.122	308.09	46.756	1214.96	152.449	4203.36	362.767	223.97	40.388	2232.78	198.088	6763.06	379.935	321.97	48.154	2564.14	239.083	7453.63	406.022	337.96	58.917	1270.74	157.68	4180.32	370.819	297.01	419.652	2238.31	225.491	6728.87	432.282	325.5	51.23	2561.41	234.453	7527.31	438.069	355.69	52.461	1349.53
500	2253.9	204.375	6851.72	437.388	288.71	42.288	2614.2	236.361	7649.27	378.186	307.28	47.105	1215.78	152.634	4214.4	366.232	224.31	40.527	2234.84	198.421	6765.45	384.92	320.63	48.386	2569.66	239.485	7471.11	403.61	336.56	58.298	1270.19	156.135	4183.26	373.227	296.9	425.112	2233.83	224.881	6736.34	431.536	325.81	50.09	2561.17	231.901	7529.47	447.241	354.51	52.326	1348.57
501	2254.25	207.616	6859	438.568	287.87	43.537	2613.86	233.318	7663.26	376.778	306.41	49.356	1214.78	154.615	4220.29	364.153	223.87	40.804	2234.22	193.895	6776.65	384.735	319.14	48.947	2569.48	239.051	7488.36	399.661	336.39	57.836	1270.67	157.925	4189.46	372.275	296.98	427.754	2236.63	225.416	6744.13	432.113	325.66	49.685	2558.76	231.256	7537.34	450.158	352.48	51.103	1345.6
502	2250.35	210.256	6871.41	435.83	287.79	44.076	2612.58	233.041	7670.44	385.498	305.08	48.283	1212.02	154.452	4222.35	365.439	223.78	40.514	2235.42	196.245	6780.12	384.022	319.6	49.168	2571.84	236.942	7497.14	400.019	334.69	57.01	1269.52	159.47	4197.46	379.477	296.25	426.21	2234.24	222.786	6751.43	437.951	324.84	50.908	2559.43	230.487	7547.37	448.017	351.9	50.828	1346.69
503	2254.66	212.611	6882.06	430.725	286.2	43.751	2620.3	233.264	7680.2	382.65	305.19	48.059	1209.67	155.527	4225.97	367.626	246.69	235.05	2235.42	197.587	6797.34	378.961	319.43	48.733	2574.44	237.699	7498.62	402.92	333.85	56.729	1267.98	159.927	4202.37	384.351	296.22	429.853	2234.74	221.707	6763.23	437.041	323.85	50.629	2558.64	231.789	7568.39	450.571	352.08	51.21	1343.26
504	2253.14	213.073	6886.61	429.933	285.64	43.742	2618.76	231.333	7699.82	386.108	304.58	48.416	1210.19	154.906	4238	363.727	246.29	233.521	2232.67	195.01	6810.86	373.563	319.37	48.378	2575.32	233.926	7509.13	403.154	333.17	58.142	1266.42	160.182	4199.94	375.898	295.68	429.675	2234.2	218.382	6772.94	439.025	322.74	49.765	2560.92	227.048	7582.38	447.121	350.96	50.759	1343.99
505	2255.54	212.607	6903.19	440.228	286.09	43.809	2615.12	229.286	7698.61	388.956	303.01	48.052	1209.27	151.517	4240.77	364.037	245.63	234.418	2236.79	196.638	6815.14	372.575	320.49	48.253	2573.83	235.159	7525.86	410.68	333.09	59.699	1265.42	161.404	4207.32	379.146	296.42	433.676	2239.42	222.459	6785.96	441.712	322.41	50.316	2560.26	232.367	7591.24	443.501	350.68	49.558	1346.15
506	2255.68	210.911	6920.01	444.292	286.25	44.66	2616.64	231.49	7708.61	388.612	301.81	48.371	1208.41	150.342	4240.8	364.462	245.26	238.201	2237.67	192.893	6818.96	376.698	320.36	48.826	2574.93	241.016	7530.87	410.47	332.52	60.052	1266.11	162.905	4210.38	377.838	293.83	424.782	2242.21	220.429	6797.44	441.919	319.79	51.315	2558.54	230.429	7606.01	448.677	348.94	49.296	1347.85
507	2256.78	208.789	6929.19	440.639	285.52	44.934	2616.32	229.741	7716.1	392.666	302.01	48.891	1207.78	147.15	4247.36	361.45	245.63	241.632	2243.28	193.071	6827.27	369.32	318.42	47.376	2579.95	244.069	7543.51	408.404	331.8	58.907	1262.59	162.649	4216.78	378.267	294.24	426.299	2245.08	221.723	6811.41	440.079	319.02	50.689	2562.45	232.269	7613.02	444.726	347.5	49.595	1349.72
508	2257.43	210.102	6942.56	444.321	285.16	44.938	2622.3	235.896	7732.68	392.363	302.53	49.314	1204.97	148.501	4250.97	359.305	244.37	243.831	2241.55	194.875	6834.66	368.566	316.5	46.915	2579.85	247.763	7552.35	411.361	330.28	57.945	1262.02	161.992	4217.62	381.513	293.35	426.721	2247.5	222.539	6826.2	447.133	320.04	50.837	2565.75	234.768	7621.45	443.757	346.9	50.23	1350.59
509	2257.42	208.594	6948.02	444.66	284.33	45.18	2624.28	236.543	7746.42	391.378	302.4	49.692	1207.48	151.184	4252.72	356.853	244.08	242.043	2240.19	195.584	6840.86	374.243	315.88	47.412	2584.92	243.674	7568.85	405.615	329.27	59.06	1260.24	160.484	4220.56	379.302	292.08	424.288	2249.04	220.025	6836.68	442.611	320.55	50.234	2570.75	233.144	7625.11	453.355	346.13	49.855	1348.78
510	2260.49	211.586	6958.87	452.913	283.66	43.872	2624.14	236.827	7757.88	383.305	302.59	48.51	1208.13	151.099	4259.22	358.111	242.44	240.443	2243.9	193.154	6858.97	376.495	314.44	48.317	2586.18	245.721	7577.37	414.269	329.39	59.818	1260.91	157.18	4231.31	379.014	291.75	427.478	2245.45	212.455	6853.52	448.16	317.57	49.347	2572.49	235.335	7633.19	449.725	346.07	50.017	1347.74
511	2262.63	215.547	6965.86	452.013	283.2	45.654	2626.01	234.062	7767.37	385.433	301.72	50.239	1205.92	150.047	4258.82	363.521	242.3	242.093	2248.17	196.045	6865	372.872	312.72	48.551	2588.3	243.53	7581.36	404.224	328.14	59.632	1261.05	158.986	4233.39	379.209	291.26	425.625	2242.52	210.845	6860.35	448.064	316.68	48.532	2575	236.138	7638.11	449.024	345.05	50.844	1347.45
512	2265.82	213.025	6973.04	451.473	282.71	45.492	2629.32	237.209	7784.42	379.22	300.04	49.355	1203.58	144.979	4265.1	366.188	241.42	240.352	2249.31	198.789	6867.73	376.413	313.48	48.342	2588.38	243.29	7591.85	408.266	325.91	58.598	1259.21	163.208	4237.06	378.298	291.38	430.37	2241.53	207.697	6864.82	448.56	315.2	49.634	2574.38	232.299	7649.59	453.562	345.27	53.389	1347.24
513	2263.77	215.915	6990.39	448.677	282.25	45.196	2630.73	234.946	7795.18	382.025	298.61	51.048	1202.62	145.156	4271.06	368.174	241	243.321	2252.12	200.018	6875.85	378.054	313.18	48.41	2593.45	243.811	7610.44	414.131	325.75	58.452	1260.52	162.409	4239.5	378.996	291.36	433.428	2239.65	209.473	6866.52	446.483	313.11	49.586	2574.67	235.476	7656.5	450.301	345.09	53.183	1346.72
514	2264.15	211.994	7002.46	456.374	281.15	43.588	2631.87	233.948	7807.81	384.424	298.44	49.734	1200.46	147.105	4277.58	372.654	239.92	246.095	2255.43	202.949	6885.25	383.231	312.53	48.545	2596.54	243.903	7610.7	412.326	325.03	57.542	1258.35	161.922	4245.99	377.785	291.54	434.904	2243.29	212.836	6874.26	440.543	313.53	49.776	2577.65	240.936	7671.19	457.186	343.62	52.418	1344.98
515	2261.27	214.491	7003.84	464.187	280.29	44.339	2627.77	238.227	7822.17	382.069	297.9	50.371	1201.27	146.805	4280	370.048	240.29	248.138	2259.25	208.503	6903.33	381.096	310.31	48.156	2598.64	246.423	7624.32	420.198	324.27	57.274	1256.04	163.93	4249.59	373.832	290.41	434.025	2244.26	215.36	6883.38	440.697	313.42	48.869	2579.03	240.128	7686.94	457.277	341.97	51.096	1342.1
516	2260.23	212.688	7020.51	456.385	278.39	44.262	2630.32	235.034	7827.16	380.683	297.64	50.971	1196.77	146.85	4285.2	368.637	239.53	247.73	2257.48	207.034	6908.29	383.807	310.17	49.317	2603.52	246.091	7634.47	428.086	322.77	56.969	1254.33	164.566	4249.19	374.695	288.26	427.036	2239.88	218.092	6894.79	443.666	311.78	47.397	2582.38	242.121	7693.8	455.133	342.71	51.115	1339.57
517	2256.45	209.248	7027.66	456.981	277.5	45.515	2634.47	233.847	7835.33	384.64	296.36	50.941	1197.18	150.002	4280.62	368.224	238.79	245.714	2250.46	207.667	6919.36	379.139	309.76	49.489	2606.54	242.609	7646.29	428.519	322.23	58.598	1254.24	162.354	4255.75	380.156	288.37	428.741	2239.15	218.055	6910.58	441.897	312.27	47.594	2583.61	242.946	7708.73	457.766	340.88	50.001	1336.85
518	2260.59	210.376	7038.25	454.73	278	46.821	2635.05	232.764	7847.22	388.322	294.81	50.807	1198.3	148.956	4288.28	373.162	238.74	245.194	2251.55	209.303	6929.81	376.93	308.63	48.522	2605.96	247.663	7657.19	424.403	321.12	59.17	1256.94	162.426	4263.82	385.37	287.7	431.554	2240.36	220.185	6916.13	440.434	312.04	47.978	2587.47	246.294	7718.92	452.622	340.6	49.591	1336.45
519	2259.21	210.691	7045.45	460.823	278.48	47.03	2635.82	232.195	7863.97	391.769	294.19	50.397	1196.93	146.634	4295.79	369.22	238.09	244.636	2249.16	208.803	6940.49	383.764	307.33	49.302	2605.64	249.389	7667.25	424.556	320.42	58.989	1253.56	160.175	4276.39	384.147	287.51	431.681	2244.55	219.177	6926.84	442.847	311.23	47.694	2588.61	245.037	7719.54	453.619	340.29	48.004	1338.88
520	2267.04	213.024	7049.64	461.181	276.69	45.814	2635.62	229.349	7872.47	385.902	295	51.57	1195.62	148.813	4301.58	370.195	237.24	244.077	2251.48	206.587	6942.36	380.009	306.08	50.438	2607.56	246.905	7679.04	424.984	319.29	57.389	1251.96	161.739	4281.85	390.264	286.44	427.298	2251.03	221.511	6945.11	438.184	312.02	46.497	2579.52	241.214	7726.32	457.175	339.78	46.994	1338.15
521	2266.57	211.236	7053.73	463.145	276.23	45.739	2633.73	232.214	7875.96	388.366	295.43	51.54	1196.47	151.074	4307.06	368.466	235.64	244.73	2247.96	204.233	6951.67	379.373	304.58	49.586	2606.78	246.763	7698.75	422.291	319.36	58.616	1252.33	162.101	4286.41	391.045	285.73	427.95	2250.01	222.605	6955.03	439.503	311.27	47.29	2579.5	239.934	7745.12	455.495	338.23	47.423	1339.3
522	2267.8	212.697	7065.49	461.764	274.25	46.395	2634.21	234.232	7887.86	394.77	294.25	51.206	1194.75	149.748	4307.12	368.227	235.63	241.646	2252.2	200.988	6959.14	379.33	303.73	48.857	2604.5	247.319	7710.61	420.13	318.44	57.46	1246.62	159.324	4289.61	388.383	284.02	424.066	2249.55	224.222	6971.88	447.518	309.7	46.478	2583.98	238.617	7762.19	463.911	338.94	47.872	1338.48
523	2270.88	213.502	7079.62	466.281	272.4	47.143	2636.21	232.743	7903.84	385.556	293.23	50.75	1191.53	151.853	4315.59	365.091	235.77	246.118	2251.5	199.62	6968.92	381.32	303.64	49.513	2605.67	245.31	7716.62	419.684	317.33	57.768	1245.03	159.461	4297.09	391.143	284.7	426.739	2249	224.467	6982.66	445.519	309.89	45.117	2584.6	239.941	7777.14	457.926	337.57	48.461	1339.87
524	2271.06	217.124	7085.69	469.416	272.2	46.612	2642.48	232.671	7911.1	388.808	293.37	51.03	1191.24	149.638	4326.74	361.916	234.18	243.829	2254.06	196.228	6989.49	380.94	302.75	49.272	2610.04	241.791	7731.46	414.293	316.89	59.374	1244.23	160.939	4302.59	392.055	284.39	428.63	2254.35	220.015	6986.56	444.96	309.94	46.453	2585.04	239.976	7778.36	455.606	335.76	48.851	1339.32
525	2273.32	214.572	7099.81	466.478	270.82	46.222	2639.16	230.797	7916.05	391.366	291.32	50.859	1190.18	149.879	4331.28	363.533	233.58	244.348	2256.69	197.171	6997.02	379.291	303.44	49.589	2614.54	246.281	7743.82	420.281	315.14	57.694	1242.69	160.592	4308.77	388.9	284.44	426.185	2256	219.137	6993.13	441.266	310.43	47.165	2582.18	241.789	7790.61	453.244	335.62	48.046	1338.19
526	2277.42	215.73	7112.72	466.312	269.94	45.285	2640.35	230.605	7924.4	392.182	291.41	52.096	1188.65	154.315	4336.03	363.738	233.53	242.887	2256.87	202.116	7004.03	375.875	302.29	49.617	2609.3	247.457	7753.43	417.139	314.4	56.997	1239.36	159.791	4315.1	393.23	285.3	429.17	2258.58	217.578	6999.47	439.116	309.27	46.937	2586.96	243.513	7800	453.164	333.31	47.69	1335.47
527	2274.07	215.574	7117.74	465.938	270.49	45.724	2637.71	231.014	7931.97	392.487	290.81	51.946	1187.05	153.845	4340.72	361.194	233.76	244.027	2258.33	200.517	7018.79	373.027	301.05	49.822	2610.26	246.806	7766.12	426.147	313.06	55.479	1240.43	161.9	4320.39	395.248	284.18	426.842	2255.7	216.067	7008.68	434.433	308.83	47.56	2588.5	249.381	7809.15	448.906	333.79	48.645	1339.8
528	2274.92	218.771	7130.04	462.013	268.67	46.087	2638.5	229.01	7938.28	395.025	289.74	51.473	1182.2	153.868	4341.42	362.603	233.39	248.334	2260.26	198.311	7031.25	374.996	300.56	49.014	2615.52	245.31	7784.48	422.588	313.58	57.058	1240.69	162.125	4321.98	399.522	283.92	430.296	2254.17	217.228	7020.17	432.271	306.54	47.361	2593.06	254.197	7809.89	448.089	334.43	48.995	1335.74
529	2274.02	219.766	7130.7	462.003	268.95	46.941	2636.64	231.036	7960.32	400.039	288.27	49.861	1179.6	152.357	4346.27	359.635	232.78	252.816	2259.57	200.128	7043.17	380.592	299.89	48.969	2619.31	243.258	7794.01	416.994	314.67	57.217	1239.83	161.687	4331.16	398.541	282.31	432.003	2256.28	220.756	7024.99	435.371	305.58	47.646	2592.56	252.893	7828.12	454.471	333.87	50.27	1336.15
530	2270.97	218.251	7141.51	463.669	269.51	45.43	2642.83	229.845	7969.71	401.313	287.12	51.625	1181.55	152.792	4350.04	358.765	232.21	251.479	2257.85	197.147	7052.2	377.949	299.33	49.292	2619.25	239.606	7805.56	419.119	313.27	57.384	1239.95	159.062	4338.62	401.928	281.27	429.02	2262.05	221.436	7034.52	433.176	305.17	47.828	2594.27	251.214	7834.49	448.263	331.51	48.96	1332.17
531	2273.99	218.294	7152.87	465.495	267.33	45.728	2643.77	227.572	7979.57	404.218	286.09	51.065	1179.33	152.127	4358.67	357.202	231.42	247.467	2260.33	201.369	7061.18	383.448	298.28	49.006	2622.52	242.239	7820.75	422.135	312.5	57.919	1238.9	157.64	4346.99	404.773	280.97	430.518	2265.37	221.998	7045.05	436.103	304.38	46.666	2590.27	245.86	7848.09	454.89	328.85	47.91	1334.5
532	2275.55	217.653	7161.4	464.849	266.52	47.233	2645.2	231.542	7988.47	407.766	284.94	51.404	1181.3	152.015	4361.51	358.117	229.71	249.066	2259.58	201.421	7069.57	381.432	297.11	49.187	2625.26	241.018	7825.39	420.574	312.26	58.186	1240.59	156.494	4349.83	400.597	279.63	436.684	2265.63	222.252	7059.7	437.134	303.27	46.918	2586.23	243.76	7860.45	447.451	328	48.048	1337.11
533	2273.15	215.993	7175.08	463.836	265.3	47.524	2644.09	228.651	8002.17	412.504	283.36	51.162	1181.25	153.548	4366.21	358.122	228.98	252.751	2255.12	198.374	7076.61	381.176	296.93	48.563	2624.18	242.694	7839.52	420.587	311.33	58.643	1239.9	156.719	4355.2	397.713	279.65	435.362	2264.95	224.196	7070.11	433.561	302.66	46.106	2586.68	242.384	7873	445.052	326.65	46.759	1337.87
534	2271.56	214.164	7184.78	465.101	266.58	47.53	2646.78	223.905	8014.97	406.743	283.2	51.701	1180.1	151.589	4365.89	357.905	228.47	252.57	2255.7	201.179	7088.2	383.517	294.19	48.323	2625.64	243.975	7845.16	417.383	309.72	57.879	1237.38	153.977	4356.49	397.335	278.29	441.342	2262.29	224.086	7081.55	428.843	301.25	44.367	2583.51	242.243	7881.43	449.307	323.47	46.589	1332.23
535	2275.9	214.713	7200.25	472.54	265.89	46.728	2652.72	223.034	8028.72	411.388	284.31	51.057	1177.78	153.969	4366.69	350.781	229.24	256.316	2257.16	204.928	7095.41	381.446	293.34	48.971	2627.35	247.123	7861.74	415.493	310.02	57.756	1239.34	155.943	4365.77	391.612	277.99	441.447	2266.27	222.722	7092.24	428.587	298.96	44.968	2587.6	246.148	7886.53	451.705	323.54	47.736	1332.34
536	2278.07	215.96	7204.84	478.085	265.32	45.707	2652.47	223.706	8042.5	404.803	282.36	51.141	1180.38	152.862	4372.88	353.273	228.14	253.956	2255.11	205.499	7102.56	377.667	294.23	48.091	2629.83	247.803	7877.58	413.53	309.35	58.516	1240.05	156.034	4367.53	390.837	279	446.829	2265.93	224.3	7099.52	425.758	298.9	45.52	2588.45	248.868	7897.8	457.623	324.02	47.858	1330.71
537	2273.88	215.983	7217.43	480.467	264.92	45.465	2651.27	222.174	8051.17	405.059	281.53	50.98	1180.01	153.361	4375.41	356.56	227.23	253.21	2254.31	205.815	7110.8	378.915	292.89	48.558	2629.54	246.088	7883.25	415.137	308.54	57.258	1238.07	155.793	4377.17	391.794	277.36	443.867	2265.28	224.004	7109.52	421.383	297.76	45.114	2591.02	248.612	7900.42	456.995	322.18	47.187	1329.07
538	2272.45	212.158	7221.43	480.021	265.64	47.117	2651.78	222.813	8058.74	400.164	280.7	50.899	1181.57	157.569	4385.49	357.034	226.61	254.741	2261.52	207.852	7114.52	389.574	292.6	49.202	2627.61	246.468	7894.45	416.17	308.95	58.035	1235.7	156.657	4386.03	391.844	276.2	441.599	2267.55	223.785	7110.62	420.489	297.11	44.919	2596.09	245.206	7911.85	456.907	322.02	47.829	1326.74
539	2269.13	211.796	7229.88	482.78	264.78	48.179	2649.71	223.782	8058.67	405.335	281.49	51.065	1179.87	158.224	4388.22	352.941	226.97	253.551	2261.78	206.011	7126.85	381.888	291.27	47.456	2629.65	251.156	7903.19	419.77	307.5	57.358	1232.09	155.114	4389.01	393.466	277.06	447.252	2272.28	231.213	7132.21	419.452	296.63	44.663	2597.59	247.034	7925.12	460.659	322.54	47.813	1327.64
540	2271.27	210.97	7238.96	481.358	264.74	47.671	2646.1	222.687	8072.84	406.073	280.19	50.97	1177.75	156.984	4399.83	355.523	226.88	252.093	2264	204.504	7131.48	385.02	290.69	47.557	2628.64	254.019	7919.88	421.551	306.33	57.966	1231.83	152.273	4393.23	396.424	277.23	445.641	2272.11	232.411	7135.2	415.39	296.52	44.639	2599.3	245.538	7935.57	459.604	322.95	48.508	1323.68
541	2272.29	207.309	7246.59	477.378	263.56	47.684	2649.18	227.056	8083.18	402.75	279.31	49.809	1179.18	160.071	4402.21	347.983	226.65	253.445	2265.3	203.881	7137.75	385.135	290.24	46.811	2631.97	250.596	7931.99	419.04	305.21	59.894	1232.59	151.075	4396.22	394.237	275.41	443.684	2266.95	230.766	7143.81	412.436	295.19	44.327	2596.56	243.987	7943.71	461.974	321.8	49.243	1322.15
542	2271.72	202.947	7257.05	485.449	261.79	46.709	2644.39	226.74	8101.17	408.482	278.81	49.442	1179.53	155.98	4407.48	352.642	226.4	247.405	2261.69	203.805	7158.4	384.122	290.36	47.939	2632	252.743	7941.58	416.523	306.19	57.806	1231.97	150.48	4398.54	390.555	274.18	438.968	2264.85	229.001	7156.39	412.096	294.4	45.238	2600.58	242.569	7950.49	456.291	321.27	48.516	1321.63
543	2276.85	201.404	7266.89	482.406	261.64	46.744	2649.23	225.896	8107.4	402.29	277.61	48.987	1177.44	155.982	4416.53	349.637	225.94	246.023	2265.17	207.089	7160.52	382.436	289.6	46.643	2629.05	248.499	7954.58	411.753	304.47	56.404	1228.31	152.228	4401.65	390.384	274.08	445.298	2258.33	233.857	7166.21	416.819	293.11	45.071	2605	242.935	7967.69	452.31	319.91	48.262	1321.16
544	2279.67	207.055	7286.02	489.561	261.32	46.765	2649.8	227.243	8117.76	402.248	277.16	49.244	1178.19	158.911	4419.45	350.034	225.11	243.97	2265.44	209.681	7175.85	383.882	288.57	48.044	2630.92	242.837	7965.66	414.5	303.32	55.947	1230.6	152.023	4417.31	390.375	274.73	444.305	2260.11	235.072	7176.05	420.912	292.63	44.237	2605.65	244.013	7971.02	443.571	319.82	47.455	1319.32
545	2279.54	211.196	7295.14	488.731	259.44	46.57	2652.24	223.577	8129.32	407.377	277.62	50.658	1179.5	155.579	4422.06	352.763	223.99	243.924	2263.37	205.309	7182.82	384.519	288.21	48.062	2633.37	241.385	7974.47	418.035	303.37	56.108	1226.75	153.032	4419.31	393.124	274.13	443.391	2261.08	238.547	7181.54	424.962	293.04	45.689	2608.38	245.467	7982.51	451.348	319.4	47.265	1316.56
546	2282.71	210.692	7298.88	490.962	256.74	47.537	2654.45	227.595	8138.18	403.964	276.06	49.992	1179.85	157.804	4424.2	353.318	223.35	241.831	2263.12	202.118	7190.1	381.587	287.9	47.872	2631.81	237.132	7981.36	416.884	302.37	55.56	1223.65	150.739	4430.81	394.179	272.28	443.903	2261.05	239.88	7195.27	433.522	292.95	45.727	2607.13	246.162	7992.8	449.476	319.65	47.096	1315.17
547	2282.87	213.602	7302.1	483.057	257.86	48.453	2655.78	220.692	8150.36	406.706	275.19	49.86	1178.53	157.48	4431.24	355.505	222.2	239.314	2266.26	202.802	7206.61	378.532	287.78	47.323	2630.52	246.808	7988.53	415.734	302.7	56.085	1222.08	153.395	4431.88	392.808	272.94	450.506	2262.32	237.836	7198.87	436.118	291.6	47.136	2605.19	243.497	8006.97	453.301	319.88	46.46	1316.87
548	2281.02	214.812	7326.53	481.052	257.27	46.847	2653.68	222.005	8162.53	406.519	274.67	48.908	1177.55	160.049	4435.96	357.465	221.38	234.513	2265.05	204.889	7210.88	379.123	287	48.523	2632.66	243.959	7998.7	414.953	300.78	55.751	1217.91	151.344	4437.57	393.305	272.88	449.333	2263.18	237.667	7205.75	440.136	290.46	46.099	2606.74	247.167	8018.63	450.887	318.84	47.311	1313.55
549	2278.88	216.676	7335.94	487.911	256.8	47.541	2657.21	223.208	8174.48	407.489	272.69	49.169	1175.21	159.953	4438.73	354.248	222.15	236.933	2266.44	211.182	7214.66	390.249	285.57	48.756	2637.75	243.822	8009.8	415.721	300.78	55.128	1217.42	151.781	4440.8	396.35	272.85	448.701	2264.94	238.832	7220.57	427.012	291.31	47.689	2610.57	246.091	8025.23	450.181	318.55	47.671	1313.59
550	2285.56	216.293	7343.45	474.271	256.62	46.985	2654.83	223.637	8185.09	408.333	271.76	48.557	1175.74	157.369	4446.59	351.952	220.65	238.581	2269.23	210.563	7226.52	388.55	285.18	48.309	2639.73	241.583	8029.59	416.648	298.43	55.458	1218.27	150.645	4445.81	398.275	272.8	451.794	2261.73	235.888	7231.63	437.157	291.36	47.091	2611.82	244.307	8037.33	442.253	316.34	47.511	1311.07
551	2284.32	212.206	7354.66	476.538	256.15	46.757	2655.51	226.067	8197.75	411.475	270.97	48.979	1173.72	157.952	4452.95	352.852	221.39	242.283	2264.75	208.776	7237.65	394.574	285.3	48.202	2643.18	242.131	8041.91	410.556	296.4	54.226	1217.74	151.142	4450.31	404.251	271.4	447.108	2263.25	230.584	7243.56	433.94	291.57	47.072	2610.99	239.824	8046.06	447.883	315.76	48.188	1311.42
552	2283.76	213.002	7363.04	479.734	255.5	46.087	2653.04	224.824	8213.92	421.157	270.48	50.115	1173.76	160.82	4461.76	351.203	220.64	242.735	2264.7	207.014	7242.24	388.162	284.32	48.452	2638.42	241.937	8053.02	414.58	296.86	54.149	1218.2	151.977	4453.96	404.657	271.11	446.352	2265.54	230.643	7259.31	433.054	289.91	47.869	2611.69	239.462	8062.45	453.612	316.12	47.396	1309.44
553	2283.18	212.875	7374.06	475.276	255.22	46.227	2656.16	223.246	8224.82	421.863	270.03	50.449	1168.62	158.968	4463.62	350.287	219.88	241.663	2264.5	207.552	7255.25	384.205	283.01	48.211	2639.37	236.661	8068.86	416.461	296.25	54.476	1216.77	152.765	4460.93	405.269	270.11	448.321	2265.91	229.847	7266.4	430.505	288.83	46.767	2608.57	237.526	8070.33	455.631	315.48	45.937	1308.28
554	2279.32	217.618	7381.27	474.746	255.69	46.297	2658.35	226.802	8234.85	420.948	269.84	50.535	1167.54	158.802	4464.26	349.211	219.37	243.975	2262.43	205.103	7268.36	386.803	281.55	47.444	2640.03	235.226	8078.73	421.141	294.82	54.981	1213.96	152.211	4467.06	407.993	269.25	454.17	2262.57	228.46	7271.76	431.512	287.5	47.114	2605.58	237.416	8081.29	461.004	314.43	46.554	1309.22
555	2281.98	217.457	7395.9	470.045	255.49	46.58	2661.79	227.49	8242.59	424.087	268.68	50.171	1166.2	162.604	4469.17	349.189	218.34	246.359	2265.83	208.923	7273.91	390.128	281.76	48.4	2642.71	236.742	8092.3	427.508	295.83	54.012	1213.11	152.427	4470.96	407.035	269.16	451.081	2261.6	231.668	7280.27	437.959	285.56	45.305	2607.33	234.808	8086.47	456.619	314.17	46.911	1309.61
556	2282.94	217.282	7406.13	475.016	255.18	46.51	2661.63	228.102	8248.32	415.108	267.86	51.182	1168.34	159.869	4468.76	354.774	217.79	241.083	2268.48	209.152	7283.13	384.537	282.15	50.182	2642.96	236.6	8105.66	420.968	295.28	55.448	1211.77	151.646	4476.81	402.681	266.5	447.464	2265.81	231.715	7282.53	442.817	285.35	45.968	2606.85	233.97	8100.39	454.517	311.87	45.378	1307.58
557	2286.52	219.461	7406.61	480.096	252.24	45.694	2664.56	227.526	8256.1	412.704	267.52	50.486	1164.49	159.2	4472.99	351.077	217.78	243.397	2271.86	208.079	7296.86	384.668	281.4	48.911	2644.45	237.472	8110.32	424.214	294.81	54.826	1211.61	151.762	4474.85	401.754	265.88	442.227	2267.16	230.812	7295.62	442.393	285.18	46.864	2609.84	232.815	8106.79	457.682	311.2	45.369	1309.07
558	2288.08	218.637	7422.54	483.907	252.1	45.514	2661.74	225.629	8271.33	412.908	267.52	49.876	1164.5	157.548	4477.47	355.142	217.24	243.575	2272.27	201.465	7308.12	383.132	279.84	48.698	2640.35	238.227	8118.99	431.2	292.77	53.14	1212.81	153.786	4477.16	406.091	265.34	441.585	2266.63	232.768	7307.32	437.445	283.53	47.009	2609.3	232.434	8120.44	462.957	309.32	44.857	1309.5
559	2289.03	219.981	7430.88	482.624	252.76	46.079	2662.85	225.206	8283.33	412.18	269.02	50.666	1162.57	156.624	4481.93	357.351	216.85	247.482	2271.19	201.732	7317.89	381.456	278.54	47.327	2641.53	235.804	8127.96	430.976	292.26	52.577	1211.52	153.885	4484.15	412.76	264.5	435.963	2269.43	231.349	7316.26	439.116	283.58	46.176	2609.99	234.249	8134.86	466.772	309.94	45.58	1311.39
560	2290.44	219.592	7441.25	481.619	250.16	44.795	2661.64	218.41	8295.45	404.973	267.88	49.201	1157.61	156.466	4483.02	362.178	216.74	245.672	2270.64	204.143	7330.55	384.222	277.68	47.563	2643.3	231.317	8134.93	423.56	291.87	52.773	1212.45	154.157	4488.67	409.012	263.51	437.715	2267.99	230.079	7323.92	432.752	282.7	44.731	2607.64	233.917	8141.95	468.276	308.25	45.574	1307.21
561	2294	216.665	7453.05	485.099	249.87	45.567	2664.07	217.919	8296.19	402.305	268.88	49.258	1157.9	161.207	4488.42	361.377	216.35	247.453	2271.9	203.467	7342.85	391.364	276.97	48.274	2642.98	229.995	8143.05	428.034	292.01	52.071	1210.57	155.745	4498.94	409.004	262.79	433.609	2271.48	232.658	7336.36	428.565	282.29	45.362	2611.82	235.689	8149.4	468.204	306.96	44.568	1306.51
562	2293.31	217.747	7457.26	484.032	250.03	45.348	2666.04	220.905	8309.79	400.051	268.15	49.425	1158.53	160.348	4497.78	364.76	217.13	247.525	2272.49	205.556	7349.01	382.541	276.23	49.108	2642.13	229.239	8152.72	432.182	290.54	52.617	1211.03	155.553	4501.14	408.996	262.7	436.596	2273.93	232.766	7337.78	428.066	280.78	45.333	2616.65	234.917	8161.54	473.702	307.22	43.778	1305.74
563	2291.65	217.417	7471.29	487.468	249.61	44.22	2668.49	217.991	8318.19	407.803	267.24	48.368	1159.79	159.222	4499.44	370.538	215.64	248.427	2274.07	208.865	7357.81	384.783	275.77	48.83	2645.5	226.545	8162.49	428.281	289.79	53.515	1210.53	154.532	4506.15	407.556	262.08	441.423	2277.52	231.634	7352.1	432.549	279.1	45.305	2620.93	236.657	8164.96	464.777	305.68	43.352	1306.92
564	2292.35	218.544	7478.75	481.477	249.86	44.536	2668.81	217.856	8324.8	410.218	265.39	48.306	1159.16	158.203	4510.98	371.309	214.36	244.703	2277.25	215.496	7363.71	392.514	274.94	49.202	2649.67	223.039	8169.51	422.705	289.55	54.013	1209.42	154.419	4514.04	410.215	261.13	438.415	2278.18	233.258	7354.8	428.163	278.49	45.372	2621.58	236.409	8169.84	460.87	304.94	45.411	1304.49
565	2294.97	218.398	7486.3	486.611	250.31	45.327	2672.61	222.481	8338.65	417.687	264.51	47.841	1158.92	157.632	4512.24	372.495	213.44	244.247	2277.84	213.214	7375.31	393.056	274	49.467	2651.32	221.76	8183.18	420.939	289.9	54.481	1209.18	152.639	4516.33	412.89	260.22	443.217	2274.28	234.485	7366.13	427.916	277.05	45.801	2625.26	234.71	8186.21	464.369	305.28	45.301	1303.16
566	2292.79	216.164	7496.68	481.835	250.04	45.924	2676.47	218.957	8347.44	413.397	262.92	46.991	1156.62	158.819	4515.23	369.969	213.52	245.083	2281.36	211.641	7387.32	381.74	271.8	49.023	2651.29	223.641	8200.2	425.926	288.12	54.215	1211.2	154.653	4520.48	406.647	259.57	444.43	2274.18	231.361	7379.39	427.796	277.12	46.41	2621.76	235.115	8204.96	461.065	306.34	46.001	1301.72
567	2294.12	218.061	7502.16	478.591	249.1	45.584	2680.1	216.442	8360.81	411.439	261.69	48.138	1156.9	157.659	4518.07	366.854	211.89	246.244	2279.53	213.323	7400.17	381.25	272.13	49.278	2650.86	226.019	8203.44	426.997	285.79	53.646	1207.39	153.262	4521.59	399.886	260.4	449.999	2271.17	229.669	7386.7	427.344	274.53	45.386	2621.74	236.998	8215.94	459.05	304.8	45.002	1299.48
568	2293.69	220.011	7512.99	478.518	247.86	44.663	2678.12	217.057	8376.5	411.552	260.86	47.812	1153.03	158.438	4528.04	365.053	211	247.136	2281.21	211.448	7407.54	381.406	271.8	49.025	2651.94	222.738	8218.08	429.707	286.28	52.599	1205.84	153.437	4527.38	401.837	259.66	445.934	2275.18	231.85	7394.31	427.593	272.83	44.483	2623.63	233.134	8230.36	464.485	303.56	45.526	1296.21
569	2294.16	219.591	7514.02	472.331	246.44	44.871	2677.68	217.183	8382.01	412.042	260.07	49.151	1154.99	158.351	4536.62	362.209	210.35	250.685	2279.8	209.502	7416.51	383.682	272.61	48.458	2657.27	223.568	8232.31	428.038	284.79	52.46	1208.47	151.677	4534.45	401.986	259.37	441.275	2273.7	229.423	7397.73	427.87	273.92	43.8	2625.79	232.605	8242.63	458.617	305.24	45.933	1295.67
570	2298.96	216.397	7526.68	465.887	245.81	44.937	2674.66	219.562	8391.92	415.961	260.04	49.326	1151.43	160.355	4545.52	363.239	210.18	252.314	2280.69	208.511	7431.02	388.292	272.91	47.718	2661.6	222.441	8249.39	429.642	284.31	52.45	1209.21	151.485	4543.74	400.168	259.44	442.628	2272.62	231.686	7413.94	427.379	272.93	43.744	2628.7	230.58	8255.21	469.278	304.08	47.193	1295.17
571	2299.96	216.224	7538.69	464.444	245.5	44.393	2679.35	222.27	8409.73	415.982	259.42	49.483	1150.71	161.821	4549.06	360.758	209.01	250.733	2280.38	210.025	7449.11	396.104	271.51	46.375	2655.49	225.274	8259.74	433.83	283.87	52.749	1206.74	153.221	4551.72	409.974	259.17	438.407	2276.15	235.36	7421.91	426.042	271.98	44.86	2628.15	231.653	8264.95	469.174	302.22	47.157	1294.93
572	2300.62	218.96	7552.52	465.829	243.98	44.597	2678.47	218.32	8421.99	419.846	258.18	49.33	1149.93	163.38	4551.67	361.173	209.18	252.651	2280.16	208.053	7460.49	402.673	270.06	47.766	2662.73	224.268	8272.87	428.312	282.69	53.422	1205.37	151.214	4557.78	403.897	257.34	437.038	2274.89	231.565	7428.75	427.567	272.43	44.525	2623.88	225.461	8273.62	467.849	301.49	47.016	1290.8
573	2298.51	218.67	7561.14	465.91	243.23	44.238	2681.41	214.826	8433.68	423.81	256.94	49.876	1149.48	162.19	4561.27	366.794	208.74	254.089	2277.08	204.635	7470.62	400.991	270.01	48.962	2666.02	225.836	8286.5	418.264	282.52	54.109	1205.88	152.812	4561.31	403.281	256.77	436.383	2276.63	234.69	7445.6	433.887	271.03	45.535	2623.03	229.716	8284.65	470.055	300.75	47.256	1291.05
574	2299.43	219.172	7568.25	465.287	242.56	43.755	2680.05	217.613	8450.29	428.823	256.9	50.059	1149.39	159.518	4564.2	368.574	208.45	253.353	2275.65	206.758	7484.03	404.526	269.9	48.752	2668.13	226.622	8298.77	420.747	282.52	54.445	1207.12	153.474	4562.1	402.379	256.12	437.21	2276.31	235.808	7451.19	431.379	268.77	46.258	2623.41	230.487	8289.33	466.572	301.08	47.25	1286.63
575	2299.3	223.306	7577.53	457.153	242.24	44.621	2681.75	215.48	8462.91	430.082	255.95	49.392	1147.97	163.291	4574.18	370.603	208.75	252.373	2277.27	207.14	7491.08	405.993	268.34	47.318	2672	232.116	8309.87	419.016	281.77	54.006	1206.59	153.807	4564.29	407.467	255.76	436.509	2274.34	235.506	7463.91	433.669	268.21	47.038	2623.59	231.298	8295.81	466.912	299.34	46.439	1286.64
576	2298.61	218.542	7590.46	454.87	240.47	43.844	2686.18	216.653	8473.31	433.457	255.98	49.291	1143.83	163.38	4588.28	370.456	207.48	247.196	2277.43	208.187	7499.65	406.535	269.42	47.23	2670.81	233.924	8316.23	426.283	281.01	53.654	1206.3	151.447	4565.72	406.746	254.96	442.358	2276.83	237.739	7472.53	428.683	268.08	47.78	2627.23	227.638	8310.25	461.932	298.71	46.633	1287.66
577	2299.07	224.073	7597.27	451.542	240.08	44.414	2685.49	215.454	8486.18	429.64	255.47	48.818	1144.95	163.294	4593.62	369.588	206.38	245.168	2278.21	210.089	7504.46	406.03	268.1	46.759	2677.86	232.944	8326.56	426.066	281.18	55.52	1206.81	152.57	4568.03	400.751	255.27	448.24	2273.24	236.841	7483.4	427.628	268.31	49.754	2627.43	232.299	8319.36	464.589	297.83	45.525	1284.54
578	2299.41	224.531	7610.95	459.197	239.89	45.438	2686.79	215.57	8500.57	433.375	255.9	48.78	1145.04	161.831	4601.47	373.134	205.58	245.164	2275.89	209.983	7519.59	405.613	265.8	45.324	2675.8	235.064	8341.3	427.889	281.55	55.365	1205.95	153.954	4573.63	402.652	255.05	450.287	2274.34	236.696	7495.53	425.294	266.67	49.321	2623.48	228.465	8336.19	470.859	296.64	45.184	1281.81
579	2297.01	220.96	7621.91	457.201	239.36	44.825	2687.08	217.094	8516.88	430.862	254.54	49.599	1145.37	162.483	4609.32	375.738	205	251.437	2273.78	212.399	7528.94	402.479	265.78	45.083	2681.7	233.024	8345.8	426.054	280.1	56.193	1206.98	154.502	4588.1	403.06	254.58	447.466	2276.6	234.043	7506.23	424.657	266.14	50.41	2627.69	233.985	8358.06	467.397	295.6	45.656	1280.61
580	2296.71	223.553	7635.31	456.732	239.62	43.839	2687.35	217.612	8523.15	433.365	252.91	48.801	1143.53	162.957	4614.81	371.387	204.1	246.777	2271.24	212.709	7533.03	404.861	264.75	45.237	2681.86	236.009	8354.18	432.138	278.35	55.575	1203.18	153.641	4596.65	400.152	253.83	449.18	2283.15	237.471	7510.66	424.46	264.86	48.978	2630.04	236.74	8370.98	465.565	294.9	46.668	1282.06
581	2294.49	224.997	7653.68	457.527	238.3	43.713	2686.55	218.042	8532.11	430.214	252.3	46.186	1144.08	162.591	4624.96	371.014	203.99	246.014	2270.63	211.717	7547.84	405.025	263.55	45.486	2678.18	235.815	8366.78	439.461	278.27	55.212	1203.94	157.123	4596.31	399.993	253.38	450.929	2275.74	237.521	7515.39	430.435	265.05	48.96	2632.88	239.76	8377.64	472.847	294.12	47.331	1278.34
582	2294.52	223.991	7658.98	468.779	238.18	43.062	2691.81	217.696	8545.37	430.52	250.88	46.142	1143.86	163.146	4630.93	371.937	202.94	246.937	2274.08	209.7	7556.22	397.598	263.94	46.604	2679.75	239.479	8378.35	439.25	276.75	52.874	1202.01	153.987	4596.72	399.67	252.68	447.017	2275.23	236.988	7530.48	428.083	263.54	49.076	2635.14	241.329	8388.56	474.119	294.07	46.968	1278.62
583	2295.2	228.866	7676.02	466.371	237.73	43.246	2695.75	216.751	8550.07	436.046	250.01	47.042	1146.38	161.411	4635.3	376.608	202	245.019	2276.86	211.163	7574.08	397.98	262.6	47.265	2683.34	234.466	8397.2	436.952	276.64	53.085	1201.74	152.715	4610.66	399.402	251.87	451.701	2278.02	238.971	7535.9	423.895	263.21	48.767	2636.21	235.992	8397.22	470.941	293	47.364	1275.28
584	2295.98	228.731	7678.01	465.096	238.13	42.521	2695.15	219.183	8557.17	426.632	250.38	47.441	1146.42	160.891	4639.73	382.723	202.01	245.877	2279.4	213.709	7583.21	401.096	261.46	45.683	2681.08	235.762	8414.52	432.126	276.73	51.702	1199.36	154.906	4619.89	397.577	251.62	449.259	2280.72	239.444	7552.95	422.711	262.85	50.283	2635.21	234.941	8408.95	470.64	292.38	48.251	1274.77
585	2293.84	230.867	7679.42	462.542	237.01	41.586	2694.3	217.316	8563.75	425.95	249.31	46.13	1144.99	160.553	4641.74	383.653	201.5	245.281	2281.74	215.728	7594.55	405.39	259.38	44.812	2682.77	237.452	8419.39	435.249	276	52.534	1197.78	154.22	4617.98	396.664	252.2	452.84	2282.81	242.147	7565.37	421.359	262.95	47.95	2636.84	232.295	8421.35	473.024	291.51	46.637	1272.92
586	2295.54	226.824	7691.04	464.691	235.35	41.526	2694.63	217.554	8577.16	425.906	247.44	46.943	1142.23	160.591	4646.47	384.81	200.2	243.893	2281.98	217.035	7606.56	411.29	259.33	44.558	2685.45	233.664	8426.5	434.985	274.61	53.335	1196.44	155.415	4631.49	400.094	251.15	449.644	2277.07	243.451	7573.4	424.929	262.61	47.736	2639.73	234.266	8430.82	469.223	290.74	46.405	1270.62
587	2293.85	229.346	7705.08	456.094	237.2	41.653	2696.49	214.815	8596.52	425.38	246.38	46.72	1138.72	157.514	4652.89	387.102	200.87	248.95	2283.71	216.098	7616.37	407.337	258.6	44.598	2686.3	236.632	8443.04	443.345	274.82	53.831	1194.75	157.275	4631.01	397.91	249.69	446.419	2279.66	241.329	7581.98	420.743	262.55	47.669	2643.76	237.89	8443.44	473.645	288.75	43.815	1270.91
588	2297.43	229.34	7706.71	454.504	235.51	42.039	2695.72	220.092	8614.19	430.048	245.52	45.75	1138.59	157.809	4657.57	388.777	200.59	247.671	2285.85	215.914	7629.1	411.727	258.48	43.53	2692.19	238.108	8460.18	439.576	273.22	53.131	1193.42	161.913	4635.06	396.802	250	449.292	2277.5	238.69	7590.9	426.631	262.64	48.029	2647.52	239.554	8460.64	478.042	288.88	43.748	1271.02
589	2297.61	231.131	7714.53	456.506	234.56	42.132	2697.27	216.581	8628.3	427.228	244.92	47.093	1139.56	156.798	4663.16	387.086	200.33	243.238	2282.23	215.14	7641.73	410.565	258.98	43.505	2697.42	236.857	8471.44	437.394	273.32	53.679	1193.51	164.086	4638.36	394.072	249.58	455.283	2281.55	235.877	7597.52	422.345	261.3	48.585	2642.36	241.397	8477.91	477.06	288.57	45.468	1272.93
590	2296.89	230.948	7726.49	451.849	233.7	41.58	2697.78	219.91	8647.81	424.21	244.2	47.291	1138.29	157.923	4668.97	383.429	198.28	242.62	2282.74	213.256	7648.64	414.74	258.29	44.448	2697.59	233.68	8482.21	435.336	272.49	52.932	1192.24	163.098	4642	392.615	248.9	452.569	2283.11	237.429	7602.62	420.678	259.68	48.115	2641.13	242.64	8486.1	475.54	288.2	45.519	1272.51
591	2304.43	228.893	7735.35	446.084	233.9	42.518	2696.24	220.326	8651.95	431.165	243.15	46.653	1136.71	160.703	4678.03	385.484	198.09	238.886	2281.26	215.618	7662.37	410.243	257.22	43.752	2699.24	230.462	8486.38	439.21	272.14	53.58	1188.33	162.351	4651.66	390.934	249.26	452.216	2283.57	236.286	7614.48	418.003	259.67	47.293	2648.71	242.319	8490.89	473.894	288.03	45.828	1274.16
592	2304.93	227.612	7744.89	446.756	234.53	41.876	2697.99	222.504	8659.26	426.852	243.28	45.511	1135.62	161.272	4687.74	387.625	198.46	243.465	2283.59	214.708	7667.65	405.757	256.35	43.341	2695.92	234.772	8494.83	441.829	272.27	53.539	1190.49	162.424	4659.02	391.315	248.75	453.043	2285.99	240.254	7625.81	413.828	258.84	47.341	2650.15	244.719	8505.53	479.732	286.85	46.349	1271.3
593	2304.68	226.552	7751.72	450.454	234.61	41.555	2697.8	220.079	8677.6	424.676	241.62	45.245	1134.74	158.631	4689.67	387.17	198	242.784	2284.75	212.963	7676.49	407.824	255.66	43.41	2700.01	232.987	8507.14	442.74	272.75	53.463	1189.6	162.921	4664.44	392.59	247.2	455.533	2287.73	242.552	7633.91	417.521	258.42	47.97	2647.56	244.604	8508.91	474.155	286.83	46.666	1270.47
594	2302.34	221.538	7764.23	447.759	233.5	41.663	2701.13	223.217	8681.87	420.537	241.51	45.544	1134.68	161.046	4697.03	389.457	198.7	244.852	2281.98	216.387	7691.47	413.289	254.8	43.244	2698.41	234.046	8516.5	440.509	270.03	53.704	1188.63	161.171	4672.21	389.703	246.81	459.285	2283.46	241.906	7645.94	420.144	258.68	47.29	2654.35	243.771	8514.97	469.865	286.42	47.177	1270.43
595	2299.68	223.701	7775.43	446.768	231.78	41.931	2703.08	222.209	8691.43	421.843	241.01	46.192	1133.39	160.515	4700.69	386.476	197.55	241.371	2282.89	215.142	7703.89	414.435	254.66	43.302	2697.02	235.457	8523.19	444.491	269.24	54.322	1187.13	160.154	4676.39	390.681	246.32	457.202	2283.27	243.076	7656.9	423.913	257.42	46.982	2653.33	242.5	8531.75	469.933	284.4	47.255	1268.68
596	2299	225.884	7792.65	450.571	230.41	42.609	2701.7	220.719	8701.15	410.23	240.44	45.231	1137.65	164.144	4701.1	387.932	198.09	245.224	2284.8	212.699	7707.63	416.969	253.98	42.187	2698.12	231.487	8538.87	444.19	269.24	55.68	1186.57	156.909	4684.86	388.631	245.42	460.309	2287.49	240.489	7666.54	419.025	258.05	47.757	2652.16	245.447	8543.05	466.382	284.58	46.209	1270
597	2297.1	229.519	7801.01	446.431	229.45	42.199	2708.86	217.908	8714.86	416.95	240.55	44.618	1131.43	158.668	4707.31	387.115	197.25	244.784	2286.41	214.973	7714.27	416.51	254.04	43.884	2697.31	230.958	8550.03	440.796	267.01	54.508	1184.61	157.172	4682.17	393.331	246.06	468.081	2283.42	238.354	7678.59	419.016	256.04	47.174	2654.42	243.468	8559.66	463.079	284.08	45.718	1272.02
598	2296.08	230.739	7806.83	451.534	228.44	41.912	2706.72	217.488	8732.32	406.696	240.21	44.854	1133.27	158.414	4713.7	384.797	196.17	245.721	2289.92	219.054	7726.15	420.691	253.21	43.816	2696.11	232.936	8567.51	437.541	266.05	52.727	1186.27	157.169	4684.56	394.218	244.91	464.783	2280.88	238.472	7694.51	420.86	256.38	49.103	2658.87	245.128	8570.52	466.637	283.96	45.976	1269.6
599	2296.07	228.612	7814.33	448.548	227.82	42.019	2706.82	217.382	8746.35	409.577	240.25	44.649	1131.58	159.321	4719.88	384.807	194.81	243.807	2286.27	220.892	7735.89	418.867	252.06	45.242	2698.98	234.583	8586.34	436.901	265.93	52.951	1184.46	156.162	4686.47	394.65	244	462.619	2286.92	239.861	7706.12	420.704	255.54	48.026	2662.67	242.906	8580.62	461.952	283.09	45.623	1266.92
[truncated: 95 more columns]

## Sheet: Mean alleles ER 
Notes:
Mean alleles ER refers to mean number of founding alleles retained in the entire fragment
First data column under each heading is the mean population size
Second data column under each heading is the standard deviation from 100 replicate runs.
E= Equal
N= Near
F= Far
S= seed or offspring
P= pollen
Age	Corner E-Pollen E-Seed		Corner E-Pollen N-Seed		Corner E-Pollen F-Seed		Corner N-Pollen E-Seed		Corner N-Pollen N-Seed		Corner N-Pollen F-Seed		Corner F-Pollen E-Seed		Corner F-Pollen N-Seed		Corner F-Pollen F-Seed		Road E-Pollen E-Seed		Road E-Pollen N-Seed		Road E-Pollen F-Seed		Road N-Pollen E-Seed		Road N-Pollen N-Seed		Road N-Pollen F-Seed		RoadF-Pollen E-Seed		Road F-Pollen N-Seed		Road F-Pollen F-Seed		CentralSq E-Pollen E-Seed		CentralSq E-Pollen N-Seed		CentralSq E-Pollen F-Seed		CentralSq N-Pollen E-Seed		CentralSq N-Pollen N-Seed		CentralSq N-Pollen F-Seed		CentralSq F-Pollen E-Seed
0	3000	0	3000	0	3000	0	3000	0	3000	0	3000	0	3000	0	3000	0	3000	0	3000	0	3000	0	3000	0	3000	0	3000	0	3000	0	3000	0	3000	0	3000	0	3000	0	3000	0	3000	0	3000	0	3000	0	3000	0	3000
1	3000	0	3000	0	3000	0	3000	0	3000	0	3000	0	3000	0	3000	0	3000	0	3000	0	3000	0	3000	0	3000	0	3000	0	3000	0	3000	0	3000	0	3000	0	3000	0	3000	0	3000	0	3000	0	3000	0	3000	0	3000
2	3000	0	3000	0	3000	0	3000	0	3000	0	3000	0	3000	0	3000	0	3000	0	3000	0	3000	0	2999.99	0.1	3000	0	3000	0	3000	0	3000	0	3000	0	3000	0	3000	0	3000	0	3000	0	2999.99	0.1	3000	0	3000	0	3000
3	3000	0	3000	0	3000	0	3000	0	3000	0	3000	0	3000	0	3000	0	3000	0	3000	0	3000	0	2999.99	0.1	2999.99	0.1	3000	0	3000	0	3000	0	3000	0	3000	0	3000	0	3000	0	3000	0	2999.99	0.1	3000	0	2999.99	0.1	3000
4	3000	0	3000	0	3000	0	3000	0	3000	0	3000	0	3000	0	3000	0	2999.99	0.1	2999.99	0.1	3000	0	2999.99	0.1	2999.99	0.1	2999.99	0.1	3000	0	3000	0	3000	0	3000	0	3000	0	3000	0	3000	0	2999.99	0.1	3000	0	2999.99	0.1	3000
5	3000	0	3000	0	3000	0	3000	0	3000	0	3000	0	3000	0	3000	0	2999.98	0.141	2999.98	0.141	3000	0	2999.99	0.1	2999.99	0.1	2999.99	0.1	3000	0	3000	0	3000	0	3000	0	3000	0	3000	0	3000	0	2999.99	0.1	3000	0	2999.99	0.1	3000
6	3000	0	3000	0	3000	0	3000	0	3000	0	3000	0	3000	0	3000	0	2999.97	0.171	2999.97	0.171	3000	0	2999.99	0.1	2999.99	0.1	2999.99	0.1	3000	0	3000	0	3000	0	3000	0	3000	0	3000	0	3000	0	2999.99	0.1	3000	0	2999.98	0.141	3000
7	3000	0	3000	0	3000	0	3000	0	3000	0	3000	0	2999.99	0.1	3000	0	2999.97	0.171	2999.97	0.171	3000	0	2999.99	0.1	2999.99	0.1	2999.99	0.1	3000	0	3000	0	3000	0	3000	0	3000	0	3000	0	3000	0	2999.99	0.1	3000	0	2999.98	0.141	3000
8	3000	0	3000	0	3000	0	3000	0	3000	0	3000	0	2999.99	0.1	3000	0	2999.97	0.171	2999.97	0.171	3000	0	2999.99	0.1	2999.99	0.1	2999.99	0.1	3000	0	3000	0	3000	0	3000	0	3000	0	3000	0	3000	0	2999.99	0.1	3000	0	2999.98	0.141	3000
9	3000	0	3000	0	3000	0	3000	0	3000	0	3000	0	2999.99	0.1	3000	0	2999.97	0.171	2999.97	0.171	3000	0	2999.99	0.1	2999.99	0.1	2999.99	0.1	3000	0	3000	0	3000	0	3000	0	3000	0	3000	0	3000	0	2999.99	0.1	3000	0	2999.98	0.141	3000
10	3000	0	3000	0	3000	0	3000	0	3000	0	3000	0	2999.99	0.1	2999.99	0.1	2999.97	0.171	2999.97	0.171	3000	0	2999.99	0.1	2999.99	0.1	2999.98	0.141	3000	0	3000	0	3000	0	3000	0	3000	0	3000	0	3000	0	2999.98	0.141	3000	0	2999.98	0.141	3000
11	3000	0	3000	0	3000	0	3000	0	3000	0	3000	0	2999.99	0.1	2999.99	0.1	2999.97	0.171	2999.97	0.171	3000	0	2999.99	0.1	2999.99	0.1	2999.98	0.141	3000	0	3000	0	3000	0	3000	0	3000	0	3000	0	2999.99	0.1	2999.98	0.141	3000	0	2999.98	0.141	3000
12	3000	0	3000	0	3000	0	3000	0	3000	0	3000	0	2999.99	0.1	2999.99	0.1	2999.97	0.171	2999.97	0.171	3000	0	2999.98	0.141	2999.99	0.1	2999.98	0.141	2999.99	0.1	3000	0	3000	0	3000	0	3000	0	3000	0	2999.99	0.1	2999.98	0.141	3000	0	2999.98	0.141	3000
13	3000	0	3000	0	3000	0	3000	0	3000	0	3000	0	2999.99	0.1	2999.99	0.1	2999.97	0.171	2999.97	0.171	3000	0	2999.98	0.141	2999.99	0.1	2999.98	0.141	2999.99	0.1	3000	0	3000	0	3000	0	2999.98	0.141	3000	0	2999.99	0.1	2999.98	0.141	3000	0	2999.98	0.141	3000
14	3000	0	3000	0	3000	0	3000	0	3000	0	3000	0	2999.99	0.1	2999.98	0.141	2999.97	0.171	2999.97	0.171	3000	0	2999.98	0.141	2999.99	0.1	2999.98	0.141	2999.99	0.1	3000	0	3000	0	3000	0	2999.98	0.141	3000	0	2999.99	0.1	2999.98	0.141	3000	0	2999.98	0.141	3000
15	3000	0	2999.99	0.1	3000	0	3000	0	3000	0	3000	0	2999.99	0.1	2999.98	0.141	2999.97	0.171	2999.97	0.171	3000	0	2999.98	0.141	2999.99	0.1	2999.98	0.141	2999.99	0.1	3000	0	3000	0	3000	0	2999.98	0.141	3000	0	2999.98	0.141	2999.98	0.141	3000	0	2999.98	0.141	3000
16	3000	0	2999.99	0.1	3000	0	2999.99	0.1	3000	0	3000	0	2999.99	0.1	2999.98	0.141	2999.97	0.171	2999.97	0.171	3000	0	2999.98	0.141	2999.99	0.1	2999.98	0.141	2999.99	0.1	3000	0	3000	0	3000	0	2999.98	0.141	2999.99	0.1	2999.97	0.171	2999.98	0.141	3000	0	2999.98	0.141	3000
17	3000	0	2999.99	0.1	3000	0	2999.99	0.1	3000	0	3000	0	2999.99	0.1	2999.98	0.141	2999.97	0.171	2999.97	0.171	3000	0	2999.98	0.141	2999.99	0.1	2999.98	0.141	2999.98	0.141	3000	0	3000	0	3000	0	2999.98	0.141	2999.99	0.1	2999.97	0.171	2999.98	0.141	3000	0	2999.98	0.141	3000
18	3000	0	2999.99	0.1	3000	0	2999.99	0.1	3000	0	3000	0	2999.99	0.1	2999.98	0.141	2999.97	0.171	2999.97	0.171	3000	0	2999.98	0.141	2999.99	0.1	2999.97	0.171	2999.97	0.171	3000	0	3000	0	3000	0	2999.98	0.141	2999.99	0.1	2999.97	0.171	2999.98	0.141	3000	0	2999.98	0.141	2999.99
19	2999.99	0.1	2999.99	0.1	3000	0	2999.99	0.1	3000	0	3000	0	2999.99	0.1	2999.98	0.141	2999.97	0.171	2999.97	0.171	3000	0	2999.98	0.141	2999.98	0.141	2999.97	0.171	2999.96	0.197	2999.99	0.1	2999.99	0.1	3000	0	2999.98	0.141	2999.99	0.1	2999.97	0.171	2999.97	0.171	3000	0	2999.98	0.141	2999.99
20	2999.99	0.1	2999.99	0.1	3000	0	2999.99	0.1	3000	0	3000	0	2999.99	0.1	2999.98	0.141	2999.97	0.171	2999.97	0.171	2999.99	0.1	2999.98	0.141	2999.98	0.141	2999.97	0.171	2999.96	0.197	2999.98	0.141	2999.98	0.141	3000	0	2999.98	0.141	2999.99	0.1	2999.96	0.197	2999.97	0.171	3000	0	2999.98	0.141	2999.99
21	2999.99	0.1	2999.99	0.1	3000	0	2999.99	0.1	3000	0	3000	0	2999.99	0.1	2999.97	0.171	2999.97	0.171	2999.97	0.171	2999.99	0.1	2999.98	0.141	2999.97	0.171	2999.97	0.171	2999.96	0.197	2999.98	0.141	2999.98	0.141	3000	0	2999.98	0.141	2999.99	0.1	2999.96	0.197	2999.97	0.171	3000	0	2999.98	0.141	2999.99
22	2999.98	0.141	2999.99	0.1	3000	0	2999.98	0.141	3000	0	3000	0	2999.99	0.1	2999.97	0.171	2999.97	0.171	2999.97	0.171	2999.99	0.1	2999.97	0.171	2999.97	0.171	2999.97	0.171	2999.96	0.197	2999.98	0.141	2999.98	0.141	2999.99	0.1	2999.98	0.141	2999.98	0.141	2999.96	0.197	2999.97	0.171	3000	0	2999.98	0.141	2999.97
23	2999.98	0.141	2999.99	0.1	3000	0	2999.98	0.141	3000	0	3000	0	2999.99	0.1	2999.97	0.171	2999.97	0.171	2999.97	0.171	2999.99	0.1	2999.97	0.171	2999.97	0.171	2999.97	0.171	2999.96	0.197	2999.98	0.141	2999.98	0.141	2999.99	0.1	2999.97	0.171	2999.98	0.141	2999.96	0.197	2999.96	0.197	3000	0	2999.98	0.141	2999.96
24	2999.97	0.171	2999.99	0.1	2999.99	0.1	2999.98	0.141	3000	0	3000	0	2999.98	0.141	2999.97	0.171	2999.97	0.171	2999.97	0.171	2999.99	0.1	2999.96	0.197	2999.96	0.197	2999.97	0.171	2999.95	0.219	2999.98	0.141	2999.98	0.141	2999.99	0.1	2999.97	0.171	2999.98	0.141	2999.96	0.197	2999.96	0.197	3000	0	2999.98	0.141	2999.96
25	2999.95	0.219	2999.99	0.1	2999.99	0.1	2999.98	0.141	3000	0	3000	0	2999.98	0.141	2999.97	0.171	2999.97	0.171	2999.97	0.171	2999.99	0.1	2999.96	0.197	2999.95	0.219	2999.97	0.171	2999.95	0.219	2999.98	0.141	2999.98	0.141	2999.99	0.1	2999.97	0.171	2999.98	0.141	2999.96	0.197	2999.94	0.239	3000	0	2999.98	0.141	2999.96
26	2999.94	0.239	2999.99	0.1	2999.99	0.1	2999.98	0.141	3000	0	3000	0	2999.97	0.171	2999.96	0.243	2999.97	0.171	2999.97	0.171	2999.99	0.1	2999.95	0.219	2999.94	0.239	2999.97	0.171	2999.95	0.219	2999.97	0.171	2999.98	0.141	2999.99	0.1	2999.97	0.171	2999.98	0.141	2999.95	0.219	2999.94	0.239	3000	0	2999.98	0.141	2999.94
27	2999.94	0.239	2999.99	0.1	2999.99	0.1	2999.97	0.171	2999.99	0.1	3000	0	2999.97	0.171	2999.96	0.243	2999.97	0.171	2999.96	0.197	2999.99	0.1	2999.95	0.219	2999.93	0.256	2999.97	0.171	2999.94	0.239	2999.97	0.171	2999.98	0.141	2999.99	0.1	2999.97	0.171	2999.98	0.141	2999.95	0.219	2999.94	0.239	3000	0	2999.98	0.141	2999.94
28	2999.93	0.256	2999.99	0.1	2999.95	0.219	2999.97	0.171	2999.99	0.1	2999.99	0.1	2999.97	0.171	2999.96	0.243	2999.96	0.197	2999.95	0.219	2999.98	0.141	2999.94	0.239	2999.93	0.256	2999.97	0.171	2999.93	0.256	2999.97	0.171	2999.97	0.171	2999.98	0.141	2999.96	0.197	2999.98	0.141	2999.95	0.219	2999.94	0.239	3000	0	2999.98	0.141	2999.94
29	2999.93	0.256	2999.99	0.1	2999.95	0.219	2999.96	0.197	2999.99	0.1	2999.99	0.1	2999.97	0.171	2999.96	0.243	2999.94	0.239	2999.92	0.273	2999.98	0.141	2999.94	0.239	2999.93	0.256	2999.96	0.197	2999.92	0.273	2999.97	0.171	2999.97	0.171	2999.97	0.171	2999.96	0.197	2999.98	0.141	2999.94	0.239	2999.93	0.293	3000	0	2999.98	0.141	2999.93
30	2999.93	0.256	2999.98	0.141	2999.95	0.219	2999.96	0.197	2999.98	0.141	2999.99	0.1	2999.97	0.171	2999.95	0.261	2999.94	0.239	2999.92	0.273	2999.98	0.141	2999.94	0.239	2999.93	0.256	2999.96	0.197	2999.92	0.273	2999.96	0.197	2999.97	0.171	2999.95	0.219	2999.96	0.197	2999.98	0.141	2999.94	0.239	2999.93	0.293	3000	0	2999.98	0.141	2999.93
31	2999.93	0.256	2999.98	0.141	2999.95	0.219	2999.96	0.197	2999.98	0.141	2999.98	0.141	2999.96	0.197	2999.94	0.278	2999.92	0.273	2999.9	0.302	2999.98	0.141	2999.94	0.239	2999.93	0.256	2999.95	0.219	2999.92	0.273	2999.95	0.219	2999.97	0.171	2999.94	0.239	2999.94	0.239	2999.98	0.141	2999.94	0.239	2999.93	0.293	3000	0	2999.98	0.141	2999.92
32	2999.93	0.256	2999.98	0.141	2999.95	0.219	2999.94	0.239	2999.97	0.171	2999.96	0.197	2999.95	0.219	2999.93	0.293	2999.9	0.302	2999.87	0.338	2999.98	0.141	2999.94	0.239	2999.93	0.256	2999.95	0.219	2999.9	0.333	2999.94	0.239	2999.96	0.197	2999.93	0.256	2999.94	0.239	2999.98	0.141	2999.94	0.239	2999.93	0.293	3000	0	2999.97	0.171	2999.92
33	2999.93	0.256	2999.98	0.141	2999.95	0.219	2999.93	0.256	2999.96	0.197	2999.96	0.197	2999.95	0.219	2999.93	0.293	2999.89	0.314	2999.86	0.349	2999.96	0.197	2999.94	0.239	2999.93	0.256	2999.92	0.273	2999.9	0.333	2999.94	0.239	2999.96	0.197	2999.92	0.273	2999.94	0.239	2999.97	0.171	2999.94	0.239	2999.93	0.293	2999.99	0.1	2999.96	0.197	2999.92
34	2999.92	0.273	2999.97	0.171	2999.95	0.219	2999.93	0.256	2999.96	0.197	2999.96	0.197	2999.94	0.239	2999.93	0.293	2999.88	0.327	2999.85	0.359	2999.96	0.197	2999.94	0.239	2999.93	0.256	2999.92	0.273	2999.87	0.367	2999.94	0.239	2999.96	0.197	2999.92	0.273	2999.93	0.256	2999.96	0.197	2999.92	0.273	2999.93	0.293	2999.98	0.141	2999.96	0.197	2999.92
35	2999.92	0.273	2999.97	0.171	2999.94	0.239	2999.93	0.256	2999.95	0.219	2999.94	0.239	2999.91	0.321	2999.93	0.293	2999.87	0.367	2999.82	0.411	2999.96	0.197	2999.92	0.273	2999.91	0.288	2999.92	0.273	2999.87	0.367	2999.94	0.239	2999.94	0.239	2999.91	0.288	2999.92	0.307	2999.96	0.197	2999.9	0.302	2999.93	0.293	2999.98	0.141	2999.95	0.219	2999.92
36	2999.92	0.273	2999.95	0.219	2999.93	0.256	2999.93	0.256	2999.93	0.256	2999.92	0.273	2999.91	0.321	2999.91	0.321	2999.84	0.395	2999.8	0.426	2999.94	0.239	2999.92	0.273	2999.91	0.288	2999.92	0.273	2999.87	0.367	2999.93	0.256	2999.94	0.239	2999.91	0.288	2999.92	0.307	2999.96	0.197	2999.9	0.302	2999.93	0.293	2999.98	0.141	2999.95	0.219	2999.91
37	2999.9	0.302	2999.95	0.219	2999.93	0.256	2999.91	0.288	2999.93	0.256	2999.92	0.273	2999.9	0.333	2999.9	0.333	2999.84	0.395	2999.8	0.426	2999.93	0.256	2999.9	0.302	2999.91	0.288	2999.92	0.273	2999.86	0.377	2999.93	0.256	2999.94	0.239	2999.91	0.288	2999.91	0.321	2999.96	0.197	2999.9	0.302	2999.93	0.293	2999.97	0.171	2999.95	0.219	2999.91
38	2999.9	0.302	2999.93	0.293	2999.88	0.356	2999.91	0.288	2999.92	0.273	2999.9	0.302	2999.9	0.333	2999.9	0.333	2999.84	0.395	2999.8	0.426	2999.92	0.273	2999.87	0.367	2999.9	0.333	2999.92	0.273	2999.82	0.411	2999.93	0.256	2999.93	0.256	2999.89	0.314	2999.91	0.321	2999.96	0.197	2999.89	0.314	2999.93	0.293	2999.97	0.171	2999.95	0.219	2999.9
39	2999.9	0.302	2999.93	0.293	2999.88	0.356	2999.9	0.302	2999.92	0.273	2999.87	0.338	2999.89	0.399	2999.9	0.333	2999.83	0.403	2999.79	0.433	2999.92	0.273	2999.86	0.377	2999.89	0.345	2999.92	0.273	2999.81	0.443	2999.9	0.302	2999.92	0.273	2999.89	0.314	2999.91	0.321	2999.95	0.219	2999.88	0.327	2999.92	0.307	2999.97	0.171	2999.94	0.278	2999.9
40	2999.9	0.302	2999.93	0.293	2999.87	0.393	2999.9	0.302	2999.92	0.273	2999.86	0.349	2999.88	0.409	2999.9	0.333	2999.83	0.403	2999.79	0.433	2999.92	0.273	2999.86	0.377	2999.89	0.345	2999.9	0.302	2999.8	0.449	2999.9	0.302	2999.92	0.273	2999.89	0.314	2999.91	0.321	2999.95	0.219	2999.88	0.327	2999.92	0.307	2999.97	0.171	2999.93	0.293	2999.9
41	2999.9	0.302	2999.93	0.293	2999.83	0.473	2999.88	0.327	2999.9	0.302	2999.83	0.378	2999.88	0.409	2999.89	0.345	2999.8	0.449	2999.76	0.474	2999.92	0.273	2999.84	0.395	2999.88	0.356	2999.9	0.302	2999.78	0.462	2999.88	0.327	2999.9	0.302	2999.89	0.314	2999.91	0.321	2999.94	0.239	2999.88	0.327	2999.91	0.321	2999.97	0.171	2999.91	0.321	2999.9
42	2999.9	0.302	2999.93	0.293	2999.81	0.486	2999.88	0.327	2999.9	0.302	2999.81	0.394	2999.86	0.427	2999.88	0.356	2999.79	0.456	2999.74	0.485	2999.91	0.288	2999.83	0.428	2999.86	0.377	2999.9	0.302	2999.77	0.468	2999.88	0.327	2999.9	0.302	2999.88	0.327	2999.9	0.333	2999.94	0.239	2999.87	0.338	2999.91	0.321	2999.97	0.171	2999.87	0.393	2999.9
43	2999.89	0.314	2999.93	0.293	2999.78	0.504	2999.87	0.338	2999.9	0.302	2999.79	0.409	2999.84	0.465	2999.87	0.393	2999.78	0.462	2999.73	0.489	2999.91	0.288	2999.81	0.443	2999.84	0.42	2999.89	0.345	2999.77	0.468	2999.88	0.327	2999.89	0.314	2999.87	0.338	2999.87	0.367	2999.93	0.256	2999.87	0.338	2999.91	0.321	2999.96	0.197	2999.86	0.403	2999.89
44	2999.89	0.314	2999.92	0.307	2999.76	0.515	2999.86	0.349	2999.9	0.302	2999.79	0.409	2999.8	0.492	2999.87	0.393	2999.76	0.495	2999.72	0.514	2999.91	0.288	2999.8	0.471	2999.83	0.428	2999.89	0.345	2999.76	0.474	2999.87	0.338	2999.87	0.338	2999.87	0.338	2999.86	0.377	2999.93	0.256	2999.82	0.386	2999.91	0.321	2999.96	0.197	2999.84	0.465	2999.87
45	2999.88	0.327	2999.92	0.307	2999.76	0.515	2999.82	0.386	2999.89	0.345	2999.77	0.423	2999.79	0.498	2999.86	0.403	2999.76	0.495	2999.72	0.514	2999.9	0.302	2999.79	0.498	2999.81	0.465	2999.89	0.345	2999.73	0.51	2999.87	0.338	2999.86	0.377	2999.83	0.378	2999.86	0.377	2999.91	0.288	2999.77	0.423	2999.91	0.321	2999.95	0.219	2999.81	0.486	2999.86
46	2999.88	0.327	2999.9	0.333	2999.74	0.562	2999.82	0.386	2999.88	0.356	2999.77	0.423	2999.77	0.51	2999.83	0.428	2999.73	0.529	2999.7	0.541	2999.9	0.302	2999.77	0.51	2999.8	0.471	2999.87	0.367	2999.71	0.518	2999.84	0.368	2999.82	0.435	2999.81	0.419	2999.84	0.42	2999.89	0.314	2999.74	0.441	2999.91	0.321	2999.95	0.219	2999.8	0.492	2999.85
47	2999.88	0.327	2999.89	0.345	2999.72	0.587	2999.8	0.402	2999.87	0.367	2999.76	0.429	2999.75	0.52	2999.83	0.428	2999.71	0.556	2999.69	0.563	2999.89	0.314	2999.77	0.51	2999.8	0.471	2999.87	0.367	2999.68	0.548	2999.83	0.403	2999.81	0.443	2999.78	0.462	2999.84	0.42	2999.89	0.314	2999.72	0.473	2999.89	0.373	2999.94	0.239	2999.79	0.498	2999.83
48	2999.88	0.327	2999.87	0.367	2999.7	0.595	2999.79	0.409	2999.87	0.367	2999.71	0.498	2999.73	0.529	2999.81	0.443	2999.7	0.56	2999.68	0.566	2999.88	0.327	2999.74	0.543	2999.79	0.478	2999.83	0.428	2999.68	0.548	2999.82	0.435	2999.8	0.449	2999.73	0.51	2999.81	0.443	2999.89	0.314	2999.69	0.506	2999.87	0.393	2999.93	0.256	2999.75	0.539	2999.83
49	2999.86	0.349	2999.85	0.386	2999.68	0.618	2999.77	0.423	2999.86	0.377	2999.69	0.506	2999.73	0.529	2999.79	0.456	2999.69	0.581	2999.68	0.566	2999.88	0.327	2999.73	0.566	2999.78	0.484	2999.81	0.486	2999.66	0.555	2999.8	0.449	2999.76	0.474	2999.7	0.56	2999.8	0.449	2999.89	0.314	2999.66	0.555	2999.86	0.403	2999.92	0.273	2999.72	0.552	2999.8
50	2999.84	0.368	2999.83	0.403	2999.66	0.639	2999.77	0.423	2999.85	0.386	2999.67	0.533	2999.71	0.537	2999.78	0.462	2999.66	0.639	2999.65	0.626	2999.86	0.349	2999.7	0.577	2999.76	0.515	2999.81	0.486	2999.63	0.562	2999.76	0.474	2999.76	0.474	2999.65	0.626	2999.79	0.456	2999.88	0.327	2999.66	0.555	2999.85	0.411	2999.91	0.288	2999.69	0.598	2999.79
51	2999.83	0.378	2999.82	0.411	2999.66	0.639	2999.77	0.423	2999.85	0.386	2999.64	0.578	2999.7	0.541	2999.74	0.505	2999.63	0.661	2999.63	0.646	2999.85	0.359	2999.7	0.577	2999.75	0.52	2999.8	0.492	2999.6	0.586	2999.75	0.479	2999.75	0.479	2999.65	0.626	2999.79	0.456	2999.88	0.327	2999.63	0.562	2999.82	0.458	2999.91	0.288	2999.66	0.623	2999.79
52	2999.82	0.386	2999.82	0.411	2999.6	0.711	2999.76	0.429	2999.83	0.403	2999.61	0.634	2999.68	0.584	2999.74	0.505	2999.61	0.695	2999.61	0.68	2999.84	0.395	2999.66	0.639	2999.73	0.529	2999.78	0.504	2999.58	0.622	2999.73	0.51	2999.74	0.485	2999.64	0.628	2999.79	0.456	2999.86	0.349	2999.6	0.586	2999.79	0.478	2999.89	0.314	2999.62	0.648	2999.79
53	2999.82	0.386	2999.81	0.443	2999.57	0.714	2999.75	0.435	2999.83	0.403	2999.58	0.638	2999.64	0.628	2999.73	0.51	2999.59	0.74	2999.59	0.712	2999.83	0.403	2999.64	0.644	2999.72	0.533	2999.77	0.51	2999.56	0.656	2999.71	0.518	2999.72	0.514	2999.61	0.65	2999.78	0.484	2999.82	0.386	2999.58	0.606	2999.78	0.484	2999.88	0.327	2999.6	0.651	2999.78
54	2999.82	0.386	2999.81	0.443	2999.55	0.716	2999.73	0.446	2999.83	0.403	2999.56	0.656	2999.63	0.63	2999.72	0.514	2999.57	0.742	2999.58	0.713	2999.83	0.403	2999.61	0.68	2999.7	0.577	2999.74	0.525	2999.51	0.732	2999.67	0.551	2999.71	0.537	2999.53	0.758	2999.75	0.5	2999.82	0.386	2999.54	0.642	2999.74	0.543	2999.87	0.338	2999.57	0.685	2999.77
55	2999.8	0.402	2999.81	0.443	2999.54	0.731	2999.72	0.451	2999.83	0.403	2999.53	0.703	2999.62	0.648	2999.72	0.514	2999.55	0.757	2999.56	0.729	2999.81	0.419	2999.59	0.683	2999.69	0.581	2999.73	0.529	2999.49	0.732	2999.66	0.555	2999.71	0.537	2999.51	0.785	2999.75	0.5	2999.81	0.394	2999.53	0.674	2999.72	0.587	2999.86	0.377	2999.52	0.689	2999.76
56	2999.78	0.462	2999.79	0.456	2999.48	0.822	2999.71	0.456	2999.83	0.403	2999.51	0.703	2999.59	0.668	2999.7	0.541	2999.5	0.759	2999.53	0.731	2999.8	0.426	2999.56	0.715	2999.66	0.59	2999.71	0.537	2999.42	0.755	2999.65	0.557	2999.71	0.537	2999.46	0.834	2999.74	0.505	2999.79	0.409	2999.49	0.718	2999.72	0.587	2999.85	0.386	2999.48	0.717	2999.69
57	2999.75	0.479	2999.79	0.456	2999.45	0.821	2999.7	0.482	2999.8	0.426	2999.45	0.702	2999.58	0.669	2999.69	0.545	2999.49	0.759	2999.52	0.731	2999.77	0.468	2999.53	0.731	2999.6	0.636	2999.71	0.537	2999.39	0.764	2999.63	0.562	2999.69	0.545	2999.41	0.877	2999.72	0.514	2999.79	0.409	2999.47	0.717	2999.72	0.587	2999.83	0.403	2999.44	0.729	2999.68
58	2999.73	0.489	2999.75	0.5	2999.45	0.821	2999.66	0.59	2999.77	0.468	2999.4	0.739	2999.58	0.669	2999.67	0.587	2999.45	0.796	2999.49	0.759	2999.74	0.505	2999.47	0.771	2999.6	0.636	2999.71	0.537	2999.35	0.821	2999.59	0.605	2999.67	0.587	2999.37	0.906	2999.71	0.518	2999.79	0.409	2999.46	0.744	2999.71	0.591	2999.82	0.411	2999.42	0.727	2999.65
59	2999.73	0.489	2999.72	0.533	2999.43	0.856	2999.65	0.592	2999.74	0.505	2999.38	0.736	2999.58	0.669	2999.65	0.609	2999.43	0.795	2999.47	0.758	2999.73	0.51	2999.45	0.796	2999.6	0.636	2999.7	0.541	2999.34	0.831	2999.57	0.607	2999.64	0.595	2999.31	0.929	2999.69	0.563	2999.79	0.409	2999.41	0.78	2999.68	0.601	2999.8	0.449	2999.36	0.746	2999.62
60	2999.72	0.494	2999.71	0.537	2999.4	0.91	2999.63	0.614	2999.74	0.505	2999.36	0.746	2999.58	0.669	2999.64	0.628	2999.4	0.804	2999.45	0.77	2999.72	0.533	2999.42	0.819	2999.59	0.653	2999.7	0.541	2999.27	0.886	2999.54	0.626	2999.6	0.603	2999.27	0.93	2999.67	0.604	2999.77	0.446	2999.38	0.789	2999.67	0.62	2999.79	0.456	2999.34	0.755	2999.57
61	2999.69	0.506	2999.69	0.563	2999.35	0.925	2999.58	0.638	2999.74	0.505	2999.33	0.766	2999.56	0.671	2999.61	0.65	2999.39	0.803	2999.43	0.769	2999.72	0.533	2999.37	0.837	2999.54	0.673	2999.68	0.548	2999.22	0.894	2999.52	0.659	2999.56	0.608	2999.23	0.962	2999.65	0.626	2999.75	0.458	2999.3	0.81	2999.65	0.626	2999.79	0.456	2999.29	0.82	2999.56
62	2999.66	0.536	2999.66	0.572	2999.3	0.937	2999.52	0.674	2999.73	0.529	2999.28	0.78	2999.5	0.689	2999.58	0.684	2999.35	0.821	2999.4	0.791	2999.7	0.56	2999.34	0.879	2999.5	0.704	2999.68	0.548	2999.16	0.94	2999.49	0.659	2999.53	0.611	2999.2	0.974	2999.62	0.678	2999.72	0.494	2999.28	0.83	2999.62	0.648	2999.75	0.479	2999.26	0.812	2999.52
63	2999.6	0.62	2999.66	0.572	2999.22	0.97	2999.49	0.674	2999.73	0.529	2999.24	0.78	2999.45	0.73	2999.56	0.686	2999.29	0.832	2999.36	0.798	2999.68	0.566	2999.3	0.927	2999.49	0.703	2999.66	0.59	2999.09	0.975	2999.42	0.684	2999.5	0.628	2999.16	1.002	2999.6	0.696	2999.72	0.494	2999.19	0.849	2999.58	0.684	2999.7	0.522	2999.17	0.865	2999.51
64	2999.56	0.743	2999.64	0.612	2999.15	1.009	2999.46	0.717	2999.71	0.556	2999.16	0.896	2999.41	0.78	2999.53	0.688	2999.21	0.913	2999.27	0.886	2999.67	0.57	2999.22	0.938	2999.48	0.703	2999.64	0.628	2999.02	1.005	2999.39	0.723	2999.49	0.628	2999.13	1.022	2999.59	0.698	2999.7	0.522	2999.15	0.857	2999.56	0.686	2999.67	0.533	2999.11	0.92	2999.43
65	2999.54	0.771	2999.6	0.667	2999.09	1.026	2999.44	0.715	2999.69	0.563	2999.09	0.954	2999.37	0.825	2999.49	0.703	2999.15	0.903	2999.22	0.871	2999.63	0.597	2999.13	1.012	2999.45	0.73	2999.61	0.65	2998.95	1.058	2999.34	0.781	2999.48	0.627	2999.06	1.023	2999.58	0.699	2999.67	0.551	2999.14	0.853	2999.53	0.703	2999.66	0.555	2999.06	0.93	2999.36
66	2999.51	0.772	2999.59	0.683	2998.98	1.063	2999.42	0.768	2999.68	0.566	2999.03	1	2999.31	0.873	2999.46	0.744	2999.1	0.916	2999.19	0.884	2999.59	0.621	2999.07	1.057	2999.43	0.782	2999.61	0.65	2998.87	1.143	2999.29	0.795	2999.43	0.685	2999	1.044	2999.48	0.745	2999.64	0.56	2999.05	0.914	2999.51	0.703	2999.63	0.614	2999.04	0.942	2999.31
67	2999.48	0.797	2999.57	0.685	2998.92	1.107	2999.4	0.778	2999.65	0.575	2998.92	1.022	2999.24	0.911	2999.43	0.756	2999.02	0.932	2999.13	0.895	2999.55	0.642	2998.99	1.078	2999.41	0.78	2999.58	0.654	2998.8	1.181	2999.25	0.809	2999.38	0.722	2998.93	1.103	2999.47	0.745	2999.61	0.601	2998.97	0.948	2999.5	0.718	2999.62	0.616	2998.98	0.985	2999.26
68	2999.45	0.809	2999.54	0.702	2998.9	1.106	2999.37	0.825	2999.64	0.595	2998.89	1.043	2999.21	0.946	2999.41	0.767	2998.98	0.953	2999.08	0.939	2999.52	0.674	2998.89	1.118	2999.38	0.814	2999.57	0.655	2998.76	1.19	2999.2	0.841	2999.35	0.744	2998.88	1.14	2999.45	0.757	2999.58	0.606	2998.92	0.961	2999.46	0.758	2999.58	0.638	2998.88	1.047	2999.19
69	2999.39	0.827	2999.53	0.703	2998.86	1.101	2999.33	0.877	2999.58	0.606	2998.81	1.051	2999.17	0.975	2999.33	0.877	2998.85	1.095	2998.98	1.063	2999.49	0.674	2998.88	1.113	2999.36	0.835	2999.57	0.655	2998.72	1.19	2999.13	0.884	2999.31	0.748	2998.82	1.14	2999.42	0.768	2999.56	0.608	2998.86	1.005	2999.45	0.77	2999.53	0.703	2998.82	1.038	2999.15
70	2999.36	0.859	2999.48	0.717	2998.83	1.12	2999.32	0.875	2999.54	0.658	2998.73	1.072	2999.09	1.036	2999.31	0.884	2998.79	1.104	2998.94	1.081	2999.48	0.689	2998.79	1.183	2999.27	0.908	2999.51	0.689	2998.61	1.238	2999.08	0.895	2999.26	0.76	2998.78	1.142	2999.37	0.861	2999.52	0.627	2998.79	1.047	2999.39	0.777	2999.53	0.703	2998.74	1.116	2999.12
71	2999.35	0.869	2999.48	0.717	2998.74	1.211	2999.26	0.883	2999.5	0.674	2998.59	1.207	2999.04	1.024	2999.27	0.886	2998.65	1.175	2998.81	1.169	2999.46	0.731	2998.72	1.232	2999.23	0.952	2999.49	0.718	2998.52	1.235	2999.01	0.916	2999.21	0.756	2998.74	1.16	2999.33	0.865	2999.46	0.673	2998.71	1.076	2999.33	0.779	2999.5	0.704	2998.66	1.157	2999.05
72	2999.31	0.907	2999.42	0.781	2998.68	1.238	2999.24	0.933	2999.48	0.689	2998.54	1.193	2999	1.073	2999.2	0.888	2998.56	1.225	2998.71	1.217	2999.42	0.741	2998.65	1.282	2999.2	0.943	2999.47	0.717	2998.45	1.266	2998.95	0.957	2999.16	0.788	2998.62	1.229	2999.31	0.873	2999.41	0.683	2998.62	1.08	2999.3	0.798	2999.47	0.758	2998.6	1.198	2999.04
73	2999.25	0.989	2999.36	0.894	2998.62	1.237	2999.17	1.025	2999.43	0.7	2998.43	1.281	2998.95	1.104	2999.16	0.94	2998.37	1.315	2998.58	1.265	2999.4	0.765	2998.53	1.396	2999.15	0.968	2999.44	0.715	2998.34	1.372	2998.9	1.03	2999.13	0.837	2998.53	1.275	2999.24	0.9	2999.37	0.691	2998.56	1.095	2999.27	0.827	2999.44	0.783	2998.48	1.283	2998.93
74	2999.2	1.073	2999.34	0.901	2998.47	1.267	2999.08	1.152	2999.41	0.698	2998.26	1.404	2998.8	1.189	2999.1	0.948	2998.2	1.414	2998.43	1.394	2999.37	0.787	2998.47	1.453	2999.08	1.032	2999.41	0.753	2998.23	1.413	2998.86	1.092	2999.08	0.918	2998.41	1.326	2999.2	0.91	2999.33	0.739	2998.5	1.142	2999.23	0.874	2999.41	0.793	2998.38	1.324	2998.89
75	2999.18	1.095	2999.31	0.94	2998.41	1.248	2999.01	1.251	2999.34	0.742	2998.14	1.421	2998.71	1.305	2999.05	0.947	2998.14	1.47	2998.36	1.46	2999.31	0.787	2998.36	1.528	2999.04	1.044	2999.35	0.77	2998.13	1.454	2998.8	1.128	2999.04	0.963	2998.3	1.367	2999.17	0.911	2999.28	0.766	2998.41	1.102	2999.17	0.933	2999.38	0.801	2998.29	1.336	2998.84
76	2999.14	1.101	2999.29	0.935	2998.31	1.308	2998.98	1.247	2999.34	0.742	2998.05	1.493	2998.62	1.301	2998.96	0.974	2998.03	1.547	2998.27	1.503	2999.26	0.787	2998.27	1.588	2999	1.073	2999.34	0.781	2998.09	1.505	2998.77	1.118	2999.02	0.974	2998.2	1.511	2999.13	0.95	2999.26	0.774	2998.3	1.15	2999.11	0.952	2999.34	0.844	2998.22	1.368	2998.74
77	2999.07	1.139	2999.26	0.96	2998.22	1.299	2998.91	1.311	2999.31	0.787	2997.98	1.531	2998.51	1.367	2998.88	1.066	2997.95	1.513	2998.18	1.473	2999.2	0.804	2998.15	1.66	2998.99	1.078	2999.33	0.779	2998	1.55	2998.67	1.146	2998.93	0.987	2998.06	1.594	2999.07	0.987	2999.21	0.769	2998.2	1.247	2999.03	1	2999.29	0.868	2998.1	1.432	2998.69
78	2998.99	1.168	2999.21	1.008	2998.12	1.38	2998.85	1.336	2999.29	0.782	2997.87	1.568	2998.41	1.408	2998.81	1.061	2997.83	1.602	2998.09	1.583	2999.15	0.783	2998.07	1.677	2998.94	1.118	2999.26	0.787	2997.94	1.575	2998.6	1.214	2998.88	1.008	2997.98	1.589	2999	1.005	2999.19	0.775	2998.09	1.364	2998.96	1.004	2999.26	0.883	2998.06	1.476	2998.62
79	2998.94	1.171	2999.13	1.098	2998.04	1.406	2998.8	1.363	2999.28	0.792	2997.71	1.61	2998.34	1.401	2998.75	1.086	2997.69	1.662	2997.95	1.654	2999.12	0.832	2997.99	1.703	2998.89	1.136	2999.25	0.809	2997.83	1.615	2998.55	1.242	2998.83	0.995	2997.79	1.641	2998.92	1.079	2999.15	0.821	2997.96	1.435	2998.89	1.053	2999.24	0.878	2997.98	1.491	2998.55
80	2998.92	1.186	2999.1	1.142	2997.89	1.476	2998.78	1.36	2999.23	0.815	2997.61	1.675	2998.24	1.471	2998.69	1.134	2997.54	1.702	2997.83	1.712	2999.09	0.842	2997.87	1.727	2998.84	1.161	2999.19	0.813	2997.72	1.67	2998.48	1.299	2998.74	1.041	2997.64	1.732	2998.87	1.06	2999.11	0.852	2997.86	1.498	2998.87	1.079	2999.21	0.913	2997.85	1.598	2998.44
81	2998.85	1.234	2999.06	1.162	2997.75	1.546	2998.73	1.427	2999.21	0.832	2997.46	1.696	2998.12	1.458	2998.61	1.188	2997.46	1.714	2997.77	1.757	2999.05	0.892	2997.73	1.797	2998.78	1.177	2999.09	0.9	2997.6	1.682	2998.39	1.37	2998.68	1.072	2997.54	1.806	2998.83	1.064	2999.03	0.87	2997.73	1.496	2998.76	1.147	2999.17	0.922	2997.74	1.649	2998.38
82	2998.82	1.242	2999.02	1.18	2997.57	1.572	2998.66	1.43	2999.18	0.857	2997.35	1.725	2998.01	1.48	2998.56	1.25	2997.3	1.84	2997.64	1.851	2999.02	0.899	2997.59	1.865	2998.72	1.264	2999.05	0.936	2997.41	1.615	2998.29	1.395	2998.58	1.13	2997.35	1.935	2998.82	1.067	2998.97	0.904	2997.58	1.659	2998.69	1.161	2999.11	0.952	2997.64	1.679	2998.32
83	2998.78	1.268	2998.97	1.259	2997.37	1.606	2998.63	1.412	2999.16	0.849	2997.17	1.787	2997.9	1.514	2998.5	1.314	2997.18	1.898	2997.54	1.904	2998.96	0.974	2997.43	1.822	2998.64	1.337	2998.99	1.01	2997.3	1.655	2998.22	1.404	2998.57	1.13	2997.22	1.957	2998.74	1.203	2998.92	0.918	2997.44	1.672	2998.62	1.196	2999.08	0.95	2997.45	1.817	2998.25
84	2998.69	1.368	2998.94	1.301	2997.25	1.684	2998.56	1.438	2999.13	0.861	2997.07	1.876	2997.78	1.548	2998.41	1.349	2997.02	1.933	2997.42	1.976	2998.96	0.974	2997.31	1.813	2998.59	1.342	2998.9	1.078	2997.18	1.708	2998.17	1.464	2998.51	1.159	2997.07	2.011	2998.71	1.217	2998.85	0.914	2997.37	1.668	2998.52	1.21	2999.03	0.969	2997.33	1.913	2998.21
85	2998.52	1.418	2998.92	1.308	2997.04	1.729	2998.5	1.446	2999.09	0.944	2996.92	1.978	2997.73	1.595	2998.26	1.39	2996.79	1.976	2997.2	1.98	2998.85	1.029	2997.22	1.829	2998.5	1.36	2998.85	1.086	2996.96	1.792	2998.08	1.502	2998.43	1.225	2996.92	1.993	2998.6	1.271	2998.82	0.925	2997.26	1.679	2998.43	1.265	2998.95	1.058	2997.16	1.932	2998.15
86	2998.4	1.449	2998.89	1.302	2996.95	1.749	2998.38	1.509	2999.05	0.947	2996.78	2.008	2997.63	1.637	2998.2	1.435	2996.61	1.953	2997.04	1.984	2998.76	1.102	2997.05	1.866	2998.4	1.393	2998.82	1.095	2996.88	1.855	2997.95	1.572	2998.38	1.262	2996.69	2.149	2998.53	1.306	2998.78	0.927	2997.2	1.658	2998.39	1.294	2998.92	1.079	2997	2.01	2998.02
87	2998.3	1.528	2998.86	1.303	2996.74	1.884	2998.31	1.535	2999.01	0.948	2996.59	2.08	2997.58	1.622	2998.12	1.479	2996.43	1.95	2996.87	1.993	2998.7	1.159	2996.85	1.839	2998.35	1.41	2998.72	1.155	2996.75	1.85	2997.91	1.571	2998.33	1.256	2996.5	2.29	2998.45	1.373	2998.72	0.954	2997.02	1.752	2998.29	1.402	2998.88	1.094	2996.83	2.065	2997.84
88	2998.21	1.578	2998.77	1.325	2996.62	1.89	2998.25	1.559	2998.99	0.948	2996.44	2.152	2997.5	1.642	2998.03	1.507	2996.25	2.052	2996.71	2.051	2998.61	1.18	2996.67	1.87	2998.28	1.45	2998.66	1.157	2996.61	1.922	2997.87	1.593	2998.23	1.246	2996.3	2.346	2998.37	1.454	2998.65	1.009	2996.84	1.9	2998.23	1.406	2998.83	1.146	2996.76	2.128	2997.71
89	2998.09	1.596	2998.68	1.377	2996.41	1.854	2998.19	1.6	2998.92	1.012	2996.25	2.405	2997.44	1.754	2997.95	1.533	2996.04	2.206	2996.58	2.194	2998.58	1.182	2996.49	1.941	2998.21	1.438	2998.57	1.166	2996.56	1.919	2997.77	1.657	2998.13	1.3	2996.16	2.36	2998.29	1.458	2998.59	1.065	2996.68	1.964	2998.11	1.421	2998.78	1.151	2996.55	2.271	2997.63
90	2998	1.639	2998.62	1.427	2996.17	1.965	2998.09	1.634	2998.88	1.066	2995.99	2.496	2997.26	1.851	2997.9	1.554	2995.74	2.406	2996.29	2.447	2998.54	1.176	2996.37	1.973	2998.09	1.491	2998.48	1.21	2996.36	2.077	2997.65	1.672	2998.05	1.351	2995.94	2.506	2998.21	1.472	2998.5	1.168	2996.53	2.062	2998.05	1.41	2998.72	1.173	2996.42	2.345	2997.54
91	2997.92	1.662	2998.58	1.437	2996.01	1.967	2998.02	1.645	2998.83	1.045	2995.84	2.497	2997.11	1.912	2997.81	1.637	2995.57	2.384	2996.14	2.429	2998.45	1.218	2996.17	2.01	2997.99	1.541	2998.42	1.281	2996.18	2.134	2997.45	1.777	2997.98	1.378	2995.73	2.562	2998.16	1.496	2998.41	1.207	2996.31	2.078	2997.94	1.489	2998.68	1.18	2996.23	2.445	2997.41
92	2997.84	1.686	2998.55	1.445	2995.79	2.046	2997.9	1.709	2998.77	1.118	2995.7	2.525	2996.96	1.954	2997.72	1.664	2995.33	2.437	2995.9	2.431	2998.4	1.214	2996.01	2.028	2997.91	1.564	2998.35	1.313	2996.02	2.202	2997.36	1.834	2997.85	1.459	2995.53	2.595	2998.05	1.553	2998.34	1.224	2996.16	2.121	2997.88	1.546	2998.65	1.184	2995.98	2.558	2997.29
93	2997.74	1.697	2998.51	1.446	2995.63	2.078	2997.78	1.691	2998.7	1.142	2995.59	2.64	2996.8	1.995	2997.64	1.744	2995.13	2.619	2995.69	2.631	2998.32	1.332	2995.91	2.026	2997.77	1.663	2998.3	1.307	2995.87	2.264	2997.21	1.914	2997.78	1.495	2995.26	2.721	2997.97	1.573	2998.29	1.266	2995.95	2.24	2997.82	1.592	2998.55	1.25	2995.86	2.574	2997.23
94	2997.64	1.685	2998.48	1.474	2995.36	2.13	2997.72	1.706	2998.6	1.198	2995.46	2.713	2996.68	1.999	2997.53	1.755	2994.89	2.67	2995.5	2.672	2998.26	1.36	2995.68	2.054	2997.64	1.767	2998.25	1.313	2995.67	2.292	2997.03	2.007	2997.68	1.543	2994.96	3.028	2997.9	1.592	2998.22	1.323	2995.71	2.328	2997.69	1.643	2998.5	1.291	2995.64	2.634	2997.12
95	2997.55	1.772	2998.46	1.494	2995.17	2.248	2997.6	1.787	2998.51	1.219	2995.17	2.825	2996.56	1.961	2997.47	1.749	2994.64	2.665	2995.27	2.696	2998.24	1.364	2995.38	2.187	2997.57	1.799	2998.15	1.431	2995.5	2.29	2996.86	2.055	2997.64	1.528	2994.72	3.124	2997.82	1.654	2998.21	1.328	2995.51	2.447	2997.65	1.654	2998.46	1.283	2995.39	2.704	2996.95
96	2997.5	1.784	2998.35	1.533	2995	2.344	2997.51	1.812	2998.47	1.235	2994.98	2.867	2996.41	2.011	2997.37	1.762	2994.33	2.708	2995.02	2.749	2998.16	1.383	2995.18	2.245	2997.47	1.766	2998.09	1.443	2995.23	2.378	2996.74	2.092	2997.55	1.579	2994.49	3.138	2997.76	1.682	2998.13	1.405	2995.37	2.497	2997.48	1.667	2998.45	1.282	2995.18	2.687	2996.84
97	2997.4	1.886	2998.3	1.586	2994.72	2.495	2997.37	1.807	2998.44	1.266	2994.81	2.933	2996.29	2.056	2997.34	1.742	2994.05	2.872	2994.83	2.934	2998.11	1.442	2994.96	2.318	2997.34	1.849	2998.04	1.47	2994.9	2.564	2996.62	2.112	2997.48	1.592	2994.24	3.175	2997.66	1.793	2998.08	1.419	2995.11	2.609	2997.4	1.694	2998.35	1.329	2995.04	2.778	2996.72
98	2997.23	1.999	2998.28	1.577	2994.49	2.6	2997.32	1.847	2998.39	1.31	2994.6	3.045	2996.07	2.114	2997.22	1.784	2993.71	3.026	2994.64	3.063	2998.02	1.497	2994.71	2.5	2997.2	1.98	2998.01	1.48	2994.68	2.62	2996.51	2.12	2997.37	1.593	2993.96	3.25	2997.52	1.812	2998.04	1.414	2994.88	2.641	2997.3	1.744	2998.3	1.337	2994.85	2.872	2996.67
99	2997.06	2.044	2998.18	1.623	2994.23	2.681	2997.16	1.879	2998.33	1.349	2994.3	3.103	2995.97	2.12	2997.12	1.816	2993.26	3.193	2994.25	3.249	2997.92	1.606	2994.46	2.548	2997.11	2.005	2997.91	1.518	2994.47	2.649	2996.38	2.169	2997.23	1.711	2993.72	3.238	2997.43	1.849	2997.97	1.453	2994.63	2.729	2997.14	1.752	2998.22	1.39	2994.69	2.977	2996.5
100	2996.93	2.076	2998.11	1.632	2994.02	2.715	2997.07	1.919	2998.29	1.387	2994.05	3.141	2995.75	2.213	2997.04	1.842	2992.93	3.27	2994.06	3.321	2997.86	1.652	2994.27	2.558	2997.01	2.013	2997.82	1.52	2994.18	2.75	2996.23	2.201	2997.14	1.747	2993.41	3.312	2997.34	1.838	2997.89	1.442	2994.38	2.781	2997.09	1.787	2998.15	1.466	2994.36	3.132	2996.39
101	2996.84	2.097	2998.05	1.61	2993.77	2.733	2996.98	2.005	2998.22	1.46	2993.87	3.231	2995.61	2.296	2996.97	1.812	2992.59	3.328	2993.76	3.444	2997.84	1.674	2994.01	2.623	2996.96	2.025	2997.73	1.626	2993.97	2.894	2995.99	2.307	2997.09	1.781	2993.14	3.438	2997.25	1.839	2997.8	1.491	2994.09	2.847	2996.95	1.828	2998.03	1.553	2994.16	3.12	2996.3
102	2996.73	2.145	2998	1.658	2993.42	2.815	2996.94	2.009	2998.14	1.477	2993.58	3.337	2995.4	2.37	2996.87	1.84	2992.24	3.303	2993.38	3.481	2997.78	1.727	2993.8	2.678	2996.87	2.023	2997.68	1.657	2993.7	2.952	2995.86	2.318	2996.96	1.814	2992.89	3.516	2997.11	1.917	2997.75	1.507	2993.82	2.945	2996.78	1.899	2997.95	1.553	2993.86	3.194	2996.11
103	2996.61	2.192	2997.96	1.675	2993.03	2.911	2996.81	2.034	2998.07	1.492	2993.29	3.358	2995.25	2.447	2996.72	1.96	2991.84	3.513	2993.1	3.708	2997.7	1.726	2993.59	2.789	2996.76	2.055	2997.52	1.714	2993.41	3.015	2995.74	2.36	2996.84	1.884	2992.52	3.552	2996.98	1.907	2997.72	1.518	2993.52	2.969	2996.7	1.894	2997.89	1.582	2993.52	3.283	2995.93
104	2996.41	2.248	2997.93	1.689	2992.72	2.961	2996.73	2.079	2998.02	1.517	2993.08	3.354	2995.08	2.509	2996.53	2.042	2991.5	3.631	2992.79	3.812	2997.66	1.736	2993.26	2.866	2996.65	2.066	2997.45	1.76	2993.07	3.134	2995.66	2.358	2996.71	1.849	2992.07	3.718	2996.83	1.939	2997.68	1.497	2993.2	3.094	2996.6	1.923	2997.83	1.583	2993.16	3.422	2995.67
105	2996.25	2.258	2997.87	1.745	2992.45	3.01	2996.63	2.053	2997.97	1.507	2992.6	3.576	2994.81	2.744	2996.38	2.059	2991.15	3.81	2992.48	4.029	2997.58	1.799	2992.88	3.049	2996.47	2.106	2997.37	1.773	2992.76	3.37	2995.51	2.427	2996.54	1.987	2991.74	3.912	2996.75	1.977	2997.59	1.512	2992.83	3.13	2996.37	1.983	2997.72	1.627	2992.95	3.523	2995.52
106	2996.1	2.25	2997.81	1.791	2992.2	3.085	2996.52	2.072	2997.9	1.528	2992.27	3.564	2994.64	2.758	2996.3	2.067	2990.68	4.037	2992.12	4.253	2997.54	1.806	2992.58	2.992	2996.33	2.23	2997.29	1.811	2992.48	3.495	2995.32	2.474	2996.41	2.06	2991.32	4.072	2996.66	2.021	2997.56	1.506	2992.59	3.127	2996.25	2.057	2997.62	1.662	2992.62	3.687	2995.39
107	2996	2.229	2997.7	1.845	2991.72	3.101	2996.35	2.115	2997.81	1.568	2991.9	3.669	2994.44	2.851	2996.15	2.162	2990.35	4.125	2991.85	4.396	2997.42	1.865	2992.29	3.056	2996.24	2.275	2997.21	1.816	2992.18	3.644	2995.14	2.47	2996.28	2.123	2990.98	4.077	2996.57	2.056	2997.53	1.527	2992.34	3.22	2996.11	2.093	2997.53	1.666	2992.25	3.661	2995.24
108	2995.85	2.222	2997.61	1.847	2991.43	3.245	2996.24	2.142	2997.72	1.59	2991.63	3.708	2994.23	2.831	2996.07	2.194	2989.95	4.291	2991.56	4.609	2997.31	1.905	2992.04	3.114	2996.18	2.328	2997.12	1.866	2991.92	3.598	2995.01	2.541	2996.21	2.148	2990.59	4.217	2996.43	2.119	2997.45	1.559	2992	3.42	2995.99	2.047	2997.46	1.714	2991.92	3.768	2995.08
109	2995.7	2.232	2997.58	1.876	2991.01	3.215	2996.13	2.191	2997.67	1.646	2991.37	3.928	2993.95	2.879	2995.91	2.261	2989.57	4.316	2991.22	4.677	2997.25	1.919	2991.64	3.215	2996	2.454	2997.05	1.898	2991.51	3.791	2994.81	2.6	2996.08	2.214	2990.27	4.218	2996.3	2.172	2997.4	1.563	2991.63	3.501	2995.83	2.06	2997.4	1.787	2991.59	3.882	2994.94
110	2995.51	2.209	2997.53	1.925	2990.7	3.221	2995.96	2.202	2997.6	1.621	2991.11	4.035	2993.73	2.891	2995.76	2.362	2989.02	4.367	2990.76	4.895	2997.11	2.035	2991.48	3.274	2995.84	2.561	2996.96	1.928	2991.05	3.878	2994.69	2.635	2995.92	2.259	2989.82	4.293	2996.18	2.199	2997.35	1.591	2991.36	3.561	2995.68	2.112	2997.33	1.815	2991.21	3.991	2994.78
111	2995.38	2.264	2997.47	1.946	2990.37	3.296	2995.84	2.242	2997.56	1.616	2990.79	4.302	2993.5	2.99	2995.63	2.436	2988.54	4.569	2990.32	5.097	2997.04	2.127	2991.2	3.357	2995.69	2.573	2996.88	1.903	2990.72	4.023	2994.48	2.758	2995.79	2.363	2989.42	4.397	2995.98	2.238	2997.24	1.694	2990.86	3.615	2995.59	2.128	2997.23	1.847	2990.78	4.249	2994.61
112	2995.16	2.286	2997.35	2.002	2990.01	3.486	2995.74	2.214	2997.49	1.605	2990.3	4.407	2993.27	3.104	2995.42	2.475	2987.93	4.654	2989.81	5.231	2996.96	2.117	2990.79	3.391	2995.56	2.614	2996.73	1.979	2990.35	4.142	2994.27	2.874	2995.62	2.436	2988.97	4.545	2995.8	2.27	2997.18	1.726	2990.45	3.841	2995.42	2.156	2997.16	1.824	2990.34	4.312	2994.44
113	2994.99	2.363	2997.21	2.041	2989.58	3.54	2995.56	2.271	2997.46	1.636	2989.97	4.496	2993.08	3.142	2995.23	2.632	2987.29	4.829	2989.28	5.466	2996.89	2.132	2990.43	3.517	2995.39	2.741	2996.59	2.006	2989.95	4.205	2994.04	3.001	2995.45	2.484	2988.58	4.524	2995.66	2.328	2997.12	1.765	2990.06	3.997	2995.29	2.226	2997.07	1.887	2990.12	4.382	2994.26
114	2994.86	2.383	2997.17	2.084	2989.22	3.653	2995.44	2.328	2997.42	1.701	2989.52	4.491	2992.81	3.215	2995.05	2.702	2986.8	5.15	2988.84	5.764	2996.79	2.199	2990.07	3.56	2995.18	2.862	2996.51	2.067	2989.56	4.265	2993.74	3.096	2995.27	2.554	2988.16	4.681	2995.54	2.311	2997	1.775	2989.62	4.163	2995.16	2.343	2996.92	2.019	2989.69	4.474	2993.99
115	2994.71	2.467	2997.12	2.09	2988.74	3.884	2995.34	2.358	2997.3	1.714	2989.07	4.58	2992.52	3.167	2994.93	2.735	2986.31	5.335	2988.4	5.907	2996.66	2.239	2989.76	3.674	2995.11	2.885	2996.42	2.104	2989.15	4.296	2993.57	3.273	2995.06	2.53	2987.7	4.846	2995.36	2.376	2996.92	1.83	2989.22	4.201	2995.05	2.38	2996.87	2.023	2989.33	4.517	2993.77
116	2994.5	2.492	2997.04	2.146	2988.34	3.927	2995.2	2.399	2997.21	1.777	2988.7	4.663	2992.21	3.298	2994.75	2.717	2985.66	5.625	2987.78	6.3	2996.59	2.239	2989.35	3.729	2994.93	3.036	2996.34	2.152	2988.79	4.391	2993.31	3.39	2994.9	2.596	2986.96	5.22	2995.24	2.408	2996.85	1.877	2988.77	4.278	2994.87	2.452	2996.78	2.048	2988.98	4.658	2993.49
117	2994.33	2.474	2996.97	2.162	2987.92	4.192	2994.99	2.484	2997.15	1.789	2988.22	4.73	2991.93	3.352	2994.59	2.727	2985.13	5.901	2987.38	6.625	2996.54	2.267	2988.93	3.88	2994.65	3.236	2996.22	2.191	2988.34	4.527	2993.08	3.492	2994.81	2.604	2986.46	5.528	2995.05	2.384	2996.75	1.982	2988.35	4.384	2994.72	2.483	2996.7	2.077	2988.69	4.815	2993.27
118	2994.2	2.554	2996.86	2.202	2987.53	4.16	2994.86	2.486	2997.06	1.78	2987.82	4.904	2991.61	3.576	2994.44	2.779	2984.55	6.021	2986.85	6.905	2996.45	2.245	2988.55	4.056	2994.55	3.258	2996.13	2.241	2988.1	4.622	2992.82	3.56	2994.64	2.615	2986.02	5.448	2994.92	2.537	2996.63	2.048	2987.88	4.591	2994.57	2.552	2996.62	2.068	2988.32	4.93	2992.97
119	2994.08	2.533	2996.76	2.266	2986.95	4.263	2994.68	2.538	2996.95	1.794	2987.32	4.974	2991.4	3.632	2994.26	2.915	2983.93	6.175	2986.26	7.109	2996.3	2.406	2988.05	4.224	2994.33	3.324	2996.08	2.241	2987.64	4.785	2992.64	3.541	2994.55	2.618	2985.49	5.595	2994.6	2.663	2996.52	2.067	2987.53	4.545	2994.39	2.609	2996.47	2.057	2987.91	5.035	2992.66
120	2993.79	2.63	2996.66	2.323	2986.44	4.274	2994.56	2.664	2996.9	1.806	2986.87	5.043	2991.1	3.765	2994.19	2.884	2983.4	6.288	2985.81	7.285	2996.19	2.411	2987.6	4.332	2994.15	3.301	2996.01	2.218	2987.18	5.02	2992.4	3.643	2994.32	2.704	2985.01	5.661	2994.52	2.706	2996.45	2.071	2987.13	4.659	2994.25	2.645	2996.38	2.15	2987.49	5.167	2992.51
121	2993.64	2.699	2996.55	2.414	2985.82	4.493	2994.32	2.7	2996.79	1.816	2986.43	5.115	2990.79	3.801	2994.01	2.869	2982.69	6.436	2985.19	7.499	2996.12	2.471	2987.08	4.574	2994.02	3.291	2995.91	2.23	2986.78	5.165	2992.17	3.72	2994.17	2.767	2984.41	5.874	2994.27	2.77	2996.34	2.066	2986.72	4.746	2994.1	2.627	2996.26	2.205	2987.1	5.332	2992.31
122	2993.4	2.712	2996.46	2.422	2985.38	4.588	2994.1	2.894	2996.71	1.811	2986.07	5.149	2990.5	3.876	2993.8	3.012	2981.88	6.703	2984.55	7.877	2996	2.535	2986.5	4.823	2993.77	3.348	2995.87	2.237	2986.36	5.391	2991.99	3.81	2994.05	2.876	2983.69	6.086	2994.02	2.881	2996.23	2.088	2986.26	4.88	2993.93	2.679	2996.2	2.197	2986.72	5.431	2992.11
123	2993.25	2.75	2996.35	2.443	2984.95	4.74	2993.91	2.924	2996.6	1.842	2985.74	5.12	2990.21	3.909	2993.62	3.024	2981.3	6.813	2984.07	8.088	2995.94	2.577	2985.96	4.979	2993.69	3.392	2995.72	2.349	2985.89	5.556	2991.79	3.888	2993.93	2.962	2983.2	6.067	2993.9	2.939	2996.19	2.107	2985.83	4.991	2993.72	2.789	2996.1	2.186	2986.2	5.54	2991.95
124	2993.06	2.81	2996.21	2.512	2984.44	4.902	2993.81	2.97	2996.5	1.84	2985.03	5.374	2989.9	3.986	2993.48	3.067	2980.68	6.932	2983.51	8.236	2995.84	2.6	2985.53	5.062	2993.46	3.526	2995.61	2.344	2985.36	5.611	2991.44	3.909	2993.79	3.003	2982.56	6.306	2993.69	3.014	2996.11	2.132	2985.37	5.165	2993.63	2.816	2995.96	2.3	2985.85	5.629	2991.79
125	2992.83	2.913	2996.11	2.574	2983.99	4.998	2993.64	2.932	2996.4	1.907	2984.53	5.582	2989.65	4.071	2993.31	3.09	2979.87	7.072	2982.85	8.493	2995.71	2.626	2985	5.113	2993.23	3.604	2995.45	2.38	2984.8	5.814	2991.09	4.04	2993.63	3.061	2981.84	6.513	2993.44	2.993	2996.03	2.162	2984.93	5.219	2993.46	2.883	2995.83	2.391	2985.38	5.761	2991.58
126	2992.69	3.007	2995.95	2.595	2983.54	5.082	2993.43	3.039	2996.34	1.934	2983.96	5.642	2989.35	4.071	2993.09	3.15	2979.14	7.295	2982.38	8.801	2995.6	2.667	2984.5	5.173	2993.01	3.589	2995.3	2.443	2984.31	5.846	2990.96	4.09	2993.54	3.099	2981.31	6.454	2993.24	3.065	2995.87	2.168	2984.44	5.283	2993.23	2.919	2995.72	2.4	2984.97	5.866	2991.28
127	2992.49	3.02	2995.72	2.731	2982.98	5.301	2993.27	3.104	2996.21	1.956	2983.44	5.83	2989.07	4.137	2992.96	3.225	2978.55	7.356	2981.91	8.998	2995.5	2.687	2984.07	5.221	2992.88	3.602	2995.22	2.464	2983.89	6.02	2990.73	4.134	2993.36	3.151	2980.54	6.741	2993.04	3.136	2995.81	2.177	2983.88	5.341	2993.06	2.905	2995.61	2.433	2984.44	6.014	2991.03
128	2992.26	3.161	2995.63	2.788	2982.38	5.525	2993.06	3.244	2996.12	1.924	2983.01	5.847	2988.77	4.233	2992.79	3.217	2977.82	7.635	2981.38	9.246	2995.39	2.73	2983.59	5.226	2992.68	3.69	2995.15	2.508	2983.38	6.053	2990.38	4.261	2993.22	3.23	2980	6.898	2992.85	3.157	2995.71	2.152	2983.37	5.37	2992.86	2.988	2995.51	2.464	2984.15	6.089	2990.74
129	2992.1	3.215	2995.52	2.823	2981.95	5.625	2992.84	3.293	2996.02	1.959	2982.38	6.063	2988.38	4.548	2992.58	3.254	2977.23	7.847	2980.95	9.513	2995.27	2.7	2983.04	5.291	2992.5	3.799	2994.98	2.605	2983.01	6.222	2990.11	4.304	2993.04	3.25	2979.35	6.985	2992.67	3.279	2995.64	2.186	2982.84	5.51	2992.62	3.044	2995.4	2.49	2983.66	6.184	2990.47
130	2991.89	3.266	2995.43	2.829	2981.37	5.743	2992.61	3.36	2995.94	1.984	2981.86	6.202	2988.07	4.56	2992.35	3.334	2976.46	8.006	2980.33	9.844	2995.18	2.728	2982.44	5.375	2992.32	3.897	2994.9	2.627	2982.47	6.284	2989.78	4.345	2992.93	3.288	2978.66	7.018	2992.49	3.277	2995.54	2.267	2982.34	5.664	2992.51	3.07	2995.33	2.531	2983.13	6.174	2990.29
131	2991.67	3.303	2995.33	2.854	2980.65	5.945	2992.35	3.38	2995.84	2.014	2981.23	6.488	2987.64	4.642	2992.17	3.42	2975.7	8.302	2979.75	10.191	2995.02	2.825	2981.94	5.462	2992.16	3.938	2994.76	2.675	2982.08	6.305	2989.48	4.432	2992.81	3.419	2977.78	7.385	2992.25	3.224	2995.4	2.361	2981.82	5.825	2992.28	3.147	2995.29	2.571	2982.63	6.292	2990.08
132	2991.54	3.344	2995.2	2.853	2980.09	6.202	2992.14	3.582	2995.76	2.011	2980.62	6.68	2987.28	4.753	2992.1	3.413	2974.66	8.528	2978.98	10.48	2994.89	2.864	2981.36	5.524	2991.98	3.905	2994.63	2.646	2981.62	6.364	2989.23	4.579	2992.71	3.497	2977.03	7.615	2992.11	3.241	2995.26	2.338	2981.3	5.849	2992.05	3.157	2995.23	2.609	2982.1	6.413	2989.74
133	2991.35	3.456	2995.07	2.861	2979.48	6.306	2991.89	3.698	2995.69	2.058	2979.94	6.905	2986.95	4.821	2991.92	3.428	2973.47	9.065	2978.02	11.145	2994.83	2.882	2980.87	5.622	2991.72	4.095	2994.51	2.721	2980.96	6.609	2989.01	4.602	2992.47	3.549	2976.38	7.911	2991.81	3.354	2995.14	2.383	2980.86	5.997	2991.87	3.196	2995.13	2.577	2981.36	6.574	2989.5
134	2991.08	3.425	2994.95	2.858	2978.85	6.408	2991.73	3.706	2995.62	2.117	2979.05	7.003	2986.54	4.848	2991.75	3.48	2972.69	9.242	2977.35	11.514	2994.69	2.919	2980.16	5.631	2991.53	4.162	2994.39	2.745	2980.57	6.669	2988.6	4.72	2992.23	3.533	2975.55	8.149	2991.63	3.448	2994.97	2.401	2980.19	6.013	2991.62	3.36	2994.98	2.628	2980.82	6.746	2989.19
135	2990.84	3.541	2994.85	2.914	2978.26	6.361	2991.55	3.802	2995.56	2.119	2978.31	7.198	2986.32	4.868	2991.59	3.531	2971.75	9.415	2976.67	11.854	2994.63	2.912	2979.55	5.725	2991.27	4.202	2994.34	2.742	2979.89	6.697	2988.3	4.777	2992.12	3.531	2974.67	8.469	2991.41	3.476	2994.91	2.421	2979.6	6.234	2991.38	3.437	2994.87	2.68	2980.22	6.887	2988.9
136	2990.65	3.583	2994.7	2.98	2977.67	6.418	2991.39	3.866	2995.48	2.13	2977.51	7.407	2986.09	4.893	2991.46	3.569	2970.83	9.543	2975.96	12.179	2994.52	2.921	2978.9	6.088	2991.09	4.221	2994.18	2.869	2979.21	6.916	2987.99	4.813	2991.89	3.604	2973.85	8.59	2991.2	3.482	2994.78	2.472	2978.94	6.35	2991.08	3.489	2994.63	2.68	2979.72	6.884	2988.54
137	2990.43	3.669	2994.56	3.016	2977.16	6.487	2991.18	3.914	2995.38	2.155	2976.88	7.712	2985.62	5.043	2991.24	3.715	2969.77	9.857	2975.16	12.794	2994.43	2.928	2978.18	6.158	2990.93	4.2	2993.99	2.935	2978.48	7.287	2987.63	4.813	2991.74	3.667	2972.92	8.886	2990.95	3.566	2994.68	2.55	2978.21	6.423	2990.91	3.593	2994.58	2.712	2979.19	7.056	2988.17
138	2990.17	3.693	2994.45	3	2976.43	6.546	2990.98	3.941	2995.28	2.118	2976.08	7.997	2985.33	5.117	2990.96	3.795	2968.82	9.986	2974.4	13.002	2994.24	2.975	2977.6	6.127	2990.7	4.218	2993.89	2.967	2977.88	7.449	2987.33	5.015	2991.59	3.652	2971.91	8.947	2990.68	3.55	2994.56	2.664	2977.33	6.584	2990.72	3.677	2994.48	2.739	2978.52	7.129	2987.91
139	2989.96	3.717	2994.32	3.028	2975.45	6.861	2990.85	3.922	2995.21	2.162	2975.4	8.263	2984.97	5.21	2990.77	3.84	2968.01	10.091	2973.71	13.205	2994.13	2.943	2976.82	6.248	2990.51	4.286	2993.76	2.961	2977.31	7.679	2986.94	5.065	2991.38	3.698	2970.97	9.115	2990.52	3.586	2994.48	2.684	2976.6	6.715	2990.42	3.715	2994.44	2.765	2977.82	7.424	2987.57
140	2989.75	3.767	2994.21	3.056	2974.62	6.91	2990.69	3.943	2995.11	2.201	2974.81	8.336	2984.68	5.27	2990.56	3.849	2967.08	10.35	2972.89	13.623	2994.02	2.995	2976.04	6.394	2990.3	4.352	2993.64	2.99	2976.63	7.761	2986.55	5.206	2991.16	3.692	2970.06	9.45	2990.3	3.6	2994.37	2.68	2975.98	6.951	2990.23	3.808	2994.4	2.796	2977.37	7.457	2987.22
141	2989.48	3.783	2994.1	3.086	2973.8	7.057	2990.54	3.922	2994.98	2.216	2974.2	8.486	2984.36	5.3	2990.39	3.869	2966.07	10.639	2972.08	14.026	2993.91	3.035	2975.41	6.548	2989.94	4.585	2993.49	3.073	2975.96	7.842	2986.11	5.378	2990.99	3.738	2969.15	9.687	2990.13	3.631	2994.24	2.742	2975.26	7.192	2989.97	3.855	2994.23	2.788	2976.76	7.478	2986.92
142	2989.25	3.849	2993.98	3.162	2973.08	7.198	2990.35	3.841	2994.79	2.328	2973.55	8.584	2984	5.409	2990.16	4.002	2964.96	10.975	2971.27	14.447	2993.73	3.018	2974.87	6.701	2989.69	4.59	2993.44	3.053	2975.43	7.874	2985.82	5.487	2990.79	3.878	2968.09	9.829	2989.87	3.567	2994.17	2.756	2974.66	7.343	2989.73	3.946	2994.06	2.884	2976.07	7.725	2986.69
143	2989.03	3.945	2993.82	3.214	2972.35	7.427	2990.07	3.968	2994.61	2.365	2972.66	8.776	2983.59	5.411	2989.97	3.938	2963.83	11.08	2970.42	14.826	2993.61	3.068	2974.09	6.821	2989.45	4.635	2993.3	3.161	2974.73	7.999	2985.51	5.629	2990.5	3.81	2966.99	10.127	2989.68	3.539	2993.97	2.772	2974.05	7.396	2989.48	3.953	2993.92	2.877	2975.39	7.76	2986.44
144	2988.76	3.97	2993.66	3.288	2971.45	7.457	2989.75	4.147	2994.5	2.389	2971.83	8.826	2983.18	5.448	2989.69	4.032	2962.48	11.277	2969.37	15.373	2993.52	3.138	2973.48	6.933	2989.27	4.697	2993.17	3.194	2974.22	8.094	2985.14	5.576	2990.3	3.891	2966.18	10.342	2989.4	3.649	2993.85	2.833	2973.26	7.598	2989.25	3.958	2993.83	2.889	2974.62	7.75	2986.04
145	2988.52	4.111	2993.49	3.362	2970.71	7.627	2989.5	4.145	2994.37	2.427	2970.98	8.894	2982.74	5.579	2989.47	4.111	2961.6	11.478	2968.74	15.655	2993.4	3.14	2972.66	7.202	2989.06	4.696	2993.09	3.204	2973.69	8.34	2984.7	5.725	2990.15	3.875	2965.16	10.606	2989.13	3.722	2993.77	2.877	2972.63	7.848	2988.9	4.061	2993.72	2.965	2973.98	8.048	2985.75
146	2988.19	4.177	2993.39	3.375	2969.98	7.778	2989.19	4.165	2994.22	2.431	2970.14	9.036	2982.37	5.654	2989.17	4.178	2960.56	11.676	2967.97	15.983	2993.29	3.182	2972.02	7.344	2988.81	4.762	2992.97	3.218	2972.97	8.511	2984.43	5.756	2989.95	3.857	2964.11	10.81	2988.9	3.729	2993.67	2.892	2971.9	7.989	2988.64	4.152	2993.61	3.008	2973.2	8.235	2985.45
147	2987.84	4.359	2993.33	3.388	2969.1	8.075	2988.81	4.392	2994.14	2.474	2969.36	9.529	2981.96	5.865	2988.9	4.234	2959.54	11.967	2967.12	16.421	2993.07	3.204	2971.26	7.397	2988.51	4.935	2992.77	3.278	2972.24	8.692	2984.1	5.727	2989.69	3.91	2963.18	10.819	2988.66	3.801	2993.53	2.928	2971.1	8.051	2988.37	4.206	2993.48	3.037	2972.49	8.372	2985.02
148	2987.63	4.44	2993.2	3.345	2968.17	8.347	2988.62	4.406	2993.99	2.552	2968.54	9.803	2981.56	6.007	2988.65	4.352	2958.52	12.026	2966.32	16.761	2992.95	3.214	2970.61	7.636	2988.31	4.978	2992.57	3.355	2971.53	8.862	2983.56	5.679	2989.46	3.907	2962.3	10.957	2988.42	3.774	2993.43	2.938	2970.34	7.972	2988.19	4.225	2993.31	3.11	2971.76	8.649	2984.67
149	2987.35	4.453	2993.07	3.45	2967.25	8.566	2988.39	4.537	2993.86	2.586	2967.61	10.064	2981.23	6.154	2988.43	4.323	2957.31	12.282	2965.42	17.209	2992.8	3.254	2969.87	7.65	2988.02	5.067	2992.42	3.373	2970.95	8.907	2983.23	5.717	2989.17	3.921	2961.41	11.181	2988.11	3.869	2993.3	2.973	2969.66	8.165	2988.01	4.265	2993.2	3.133	2971.11	8.812	2984.25
150	2987.04	4.61	2992.94	3.449	2966.49	8.677	2988.08	4.655	2993.78	2.517	2966.68	10.466	2980.86	6.318	2988.25	4.398	2956.25	12.431	2964.52	17.633	2992.67	3.26	2969.1	7.728	2987.83	5.172	2992.31	3.413	2970.25	8.972	2982.71	5.885	2988.92	3.999	2960.27	11.496	2987.84	3.999	2993.17	3.049	2968.88	8.377	2987.7	4.324	2993.08	3.129	2970.5	8.907	2983.95
151	2986.74	4.726	2992.76	3.47	2965.76	8.757	2987.84	4.683	2993.65	2.544	2965.79	10.706	2980.46	6.508	2988.02	4.465	2954.96	12.648	2963.47	18.134	2992.46	3.252	2968.17	7.793	2987.58	5.158	2992.18	3.415	2969.5	9.055	2982.3	6.026	2988.62	4.102	2959.23	11.425	2987.46	4.174	2992.95	3.092	2968.11	8.507	2987.4	4.515	2992.99	3.154	2969.64	9.044	2983.44
152	2986.49	4.785	2992.66	3.571	2965.05	8.949	2987.62	4.694	2993.5	2.564	2965.02	11.096	2980	6.558	2987.8	4.539	2953.86	12.747	2962.62	18.509	2992.28	3.26	2967.38	8.031	2987.33	5.301	2992.03	3.468	2968.7	9.158	2981.81	6.257	2988.4	4.204	2958.33	11.753	2987.18	4.212	2992.81	3.203	2967.11	8.801	2987.19	4.644	2992.8	3.143	2968.76	9.236	2982.96
153	2986.24	4.82	2992.58	3.571	2964.35	8.974	2987.37	4.838	2993.39	2.57	2964.1	11.422	2979.42	6.829	2987.62	4.601	2952.61	13.056	2961.57	19.072	2992.17	3.318	2966.64	8.263	2987.05	5.376	2991.93	3.441	2967.98	9.074	2981.38	6.4	2988.2	4.235	2956.95	12.302	2987	4.224	2992.68	3.191	2966.36	8.862	2986.94	4.679	2992.65	3.173	2967.98	9.426	2982.57
154	2985.99	4.829	2992.43	3.61	2963.35	9.182	2987.17	4.901	2993.27	2.578	2963.22	11.796	2978.92	6.936	2987.34	4.661	2951.37	13.221	2960.75	19.461	2992.07	3.37	2965.79	8.26	2986.76	5.453	2991.82	3.494	2967.14	9.294	2980.97	6.619	2987.93	4.243	2955.79	12.838	2986.81	4.261	2992.56	3.261	2965.49	9.265	2986.68	4.752	2992.47	3.211	2967.17	9.745	2982.28
155	2985.7	4.988	2992.28	3.677	2962.29	9.354	2986.85	4.935	2993.14	2.64	2962.25	12.1	2978.32	7.19	2987.02	4.727	2950.01	13.199	2959.7	19.759	2991.88	3.442	2964.81	8.525	2986.54	5.478	2991.62	3.527	2966.42	9.468	2980.61	6.659	2987.59	4.406	2954.69	13.276	2986.58	4.288	2992.45	3.227	2964.56	9.385	2986.39	4.843	2992.27	3.184	2966.27	10.079	2981.88
156	2985.41	5.168	2992.17	3.671	2961.16	9.759	2986.59	4.995	2993	2.686	2961.08	12.26	2977.92	7.191	2986.84	4.705	2948.65	13.731	2958.53	20.267	2991.69	3.533	2964.02	8.834	2986.29	5.567	2991.56	3.506	2965.73	9.534	2980.1	6.708	2987.36	4.416	2953.42	13.292	2986.35	4.384	2992.27	3.293	2963.64	9.504	2986.04	4.958	2992.16	3.193	2965.36	10.538	2981.54
157	2985.05	5.122	2992	3.723	2960.24	10.024	2986.36	5.034	2992.86	2.708	2960.25	12.354	2977.35	7.39	2986.61	4.72	2947.51	13.998	2957.55	20.803	2991.59	3.537	2963.26	9.161	2986.09	5.612	2991.42	3.54	2964.76	9.944	2979.61	6.886	2987.13	4.449	2952.39	13.62	2986.04	4.508	2992.16	3.29	2962.68	9.649	2985.73	5.015	2992	3.229	2964.63	10.792	2981.2
158	2984.71	5.131	2991.92	3.845	2959.58	9.983	2985.97	5.074	2992.73	2.733	2959.37	12.531	2976.74	7.441	2986.33	4.828	2945.98	14.301	2956.4	21.466	2991.42	3.554	2962.24	9.305	2985.83	5.742	2991.21	3.599	2963.78	10.098	2979.17	7.027	2986.86	4.628	2951.36	13.735	2985.84	4.516	2991.9	3.38	2961.84	9.618	2985.54	5.046	2991.92	3.225	2963.78	10.77	2980.69
159	2984.4	5.176	2991.79	3.865	2958.72	10.07	2985.71	5.227	2992.6	2.756	2958.25	12.898	2976.26	7.514	2986.18	4.806	2944.58	14.841	2955.26	22.103	2991.3	3.546	2961.35	9.42	2985.55	5.804	2991.13	3.6	2962.89	10.359	2978.84	7.022	2986.62	4.649	2950.19	13.962	2985.58	4.654	2991.76	3.417	2960.75	9.583	2985.3	5.13	2991.81	3.268	2962.79	10.727	2980.29
160	2984.16	5.208	2991.67	3.908	2957.62	10.213	2985.49	5.275	2992.54	2.787	2957.4	13.093	2975.84	7.565	2985.94	4.792	2943.29	14.854	2954.23	22.613	2991.18	3.602	2960.41	9.739	2985.32	5.786	2990.96	3.601	2962.11	10.538	2978.43	7.155	2986.38	4.741	2948.67	14.568	2985.34	4.729	2991.63	3.425	2959.91	9.665	2984.97	5.18	2991.71	3.288	2962.08	10.726	2979.98
161	2983.96	5.28	2991.58	3.96	2956.53	10.45	2985.18	5.227	2992.47	2.794	2956.4	13.292	2975.29	7.66	2985.61	4.954	2941.63	15.427	2952.99	23.437	2991	3.766	2959.45	9.945	2985.04	5.939	2990.81	3.667	2961.13	11.074	2977.93	7.21	2986.13	4.911	2947.43	14.783	2985.12	4.764	2991.54	3.451	2959.08	9.743	2984.71	5.296	2991.55	3.304	2961.29	10.771	2979.52
162	2983.78	5.344	2991.45	3.94	2955.45	10.714	2984.94	5.276	2992.31	2.88	2955.57	13.51	2974.82	7.715	2985.35	5.048	2940.28	15.635	2951.88	23.966	2990.88	3.764	2958.46	9.968	2984.74	6.038	2990.71	3.688	2960.36	11.289	2977.54	7.316	2985.93	5.01	2946.11	15.043	2984.83	4.822	2991.45	3.433	2958.18	9.875	2984.52	5.336	2991.44	3.316	2960.56	10.883	2979.17
163	2983.43	5.385	2991.31	3.925	2954.62	10.867	2984.7	5.364	2992.19	2.859	2954.63	13.727	2974.32	7.739	2985.1	5.09	2938.84	15.888	2950.72	24.556	2990.77	3.795	2957.3	10.163	2984.4	6.174	2990.48	3.77	2959.61	11.471	2976.98	7.432	2985.73	5.053	2944.77	15.383	2984.5	4.844	2991.27	3.431	2957.2	10.178	2984.24	5.512	2991.26	3.302	2959.55	11.187	2978.63
164	2983.22	5.41	2991.21	3.947	2953.55	10.99	2984.44	5.404	2992.05	2.855	2953.52	14.055	2973.8	7.778	2984.89	5.099	2937.22	15.983	2949.49	25.18	2990.6	3.798	2956.23	10.342	2984.12	6.335	2990.35	3.823	2958.81	11.583	2976.56	7.503	2985.49	5.094	2943.58	15.593	2984.29	4.839	2991.18	3.462	2956.34	10.442	2983.94	5.427	2991.16	3.342	2958.61	11.35	2978.2
165	2982.93	5.452	2991.11	3.987	2952.62	11.043	2984.23	5.427	2991.98	2.892	2952.41	14.197	2973.35	7.672	2984.61	5.128	2935.68	16.586	2948.28	25.926	2990.47	3.826	2955.47	10.551	2983.87	6.446	2990.22	3.904	2957.83	11.979	2976.06	7.572	2985.27	5.087	2942.23	15.857	2984.04	4.87	2991.04	3.576	2955.37	10.886	2983.61	5.488	2990.96	3.411	2957.86	11.665	2977.84
166	2982.65	5.562	2990.99	3.966	2951.46	10.951	2983.95	5.509	2991.86	2.909	2951.44	14.354	2972.81	7.898	2984.43	5.127	2934.39	16.877	2947.21	26.323	2990.28	3.934	2954.38	10.589	2983.56	6.58	2989.99	3.943	2957.01	12.163	2975.57	7.562	2984.98	5.156	2941.03	16.25	2983.77	4.903	2990.97	3.58	2954.23	11.402	2983.28	5.693	2990.84	3.369	2956.88	11.839	2977.4
167	2982.36	5.613	2990.86	3.998	2950.71	10.919	2983.7	5.638	2991.76	2.927	2950.48	14.539	2972.26	8.059	2984.16	5.193	2933.19	17.043	2946.23	26.697	2990.19	3.989	2953.48	10.558	2983.18	6.69	2989.83	3.967	2956.04	12.361	2975.13	7.656	2984.63	5.154	2939.57	16.404	2983.51	4.898	2990.84	3.587	2953.33	11.389	2983.02	5.772	2990.72	3.346	2956.2	11.997	2977
168	2981.97	5.629	2990.77	4.002	2949.73	11.221	2983.4	5.7	2991.62	3.001	2949.44	14.896	2971.77	8.071	2983.87	5.253	2931.62	17.468	2944.98	27.41	2990.09	4.018	2952.55	10.689	2982.81	6.686	2989.63	4.128	2954.98	12.51	2974.62	7.845	2984.36	5.268	2938.33	16.514	2983.31	5.008	2990.72	3.576	2952.12	11.727	2982.82	5.819	2990.57	3.34	2955.18	12.182	2976.66
169	2981.73	5.594	2990.61	4.005	2948.65	11.592	2983.21	5.823	2991.49	3.125	2948.58	14.972	2971.25	8.202	2983.62	5.306	2930.09	17.525	2943.84	27.874	2989.93	4.058	2951.64	10.92	2982.5	6.734	2989.51	4.167	2954	12.356	2974.09	8.029	2984.11	5.326	2936.99	16.818	2983.04	5.134	2990.64	3.6	2951.04	11.74	2982.49	5.992	2990.45	3.424	2954.21	12.311	2976.25
170	2981.41	5.68	2990.47	4.054	2947.58	11.952	2982.96	5.813	2991.37	3.18	2947.59	15.045	2970.63	8.468	2983.44	5.347	2928.54	17.864	2942.66	28.523	2989.79	4.135	2950.59	11.096	2982.25	6.694	2989.38	4.143	2952.91	12.923	2973.61	8.15	2983.88	5.375	2935.74	17.316	2982.65	5.1	2990.49	3.658	2950.18	11.718	2982.3	5.986	2990.34	3.4	2953.4	12.688	2975.83
171	2981.13	5.792	2990.35	4.15	2946.37	12.333	2982.75	5.83	2991.27	3.238	2946.81	15.302	2970.23	8.514	2983.22	5.344	2926.64	17.983	2941.34	29.216	2989.72	4.132	2949.72	11.427	2981.92	6.782	2989.21	4.234	2952.01	13.199	2973.2	8.235	2983.6	5.472	2934.64	17.578	2982.38	5.179	2990.31	3.667	2949.19	11.959	2982.12	6.017	2990.15	3.451	2952.46	12.959	2975.45
172	2980.67	5.927	2990.23	4.238	2945.56	12.267	2982.44	5.857	2991.11	3.203	2945.71	15.692	2969.67	8.681	2983.03	5.34	2924.99	18.198	2940.1	29.826	2989.58	4.166	2948.72	11.495	2981.55	6.82	2989.06	4.206	2951.01	13.174	2972.64	8.504	2983.38	5.537	2933.6	17.698	2982.2	5.305	2990.15	3.707	2948.13	12.252	2981.84	6.055	2989.92	3.478	2951.75	13.14	2975.04
173	2980.25	5.984	2990.05	4.31	2944.44	12.524	2982.28	5.869	2990.93	3.204	2944.61	15.868	2969.11	8.885	2982.72	5.554	2923.43	18.604	2938.93	30.478	2989.43	4.207	2947.67	11.621	2981.33	6.884	2988.91	4.295	2949.98	13.303	2972.27	8.556	2983.17	5.643	2932.33	17.87	2981.86	5.362	2989.97	3.762	2947.31	12.231	2981.58	6.117	2989.73	3.598	2950.75	13.423	2974.5
174	2979.83	6.191	2989.95	4.335	2943.28	12.802	2981.94	6.087	2990.81	3.199	2943.71	16.005	2968.68	8.998	2982.5	5.626	2921.53	19.188	2937.35	31.427	2989.28	4.236	2946.55	11.905	2981.08	6.901	2988.66	4.286	2948.96	13.456	2971.78	8.649	2982.96	5.658	2930.94	18.251	2981.59	5.427	2989.86	3.774	2946.2	12.629	2981.25	6.261	2989.59	3.657	2949.67	13.635	2974.05
175	2979.46	6.258	2989.75	4.382	2942.29	12.829	2981.51	6.229	2990.71	3.166	2942.81	16.136	2968.09	9.035	2982.3	5.631	2920.03	19.635	2936.08	32.12	2989.15	4.317	2945.5	12.028	2980.92	7.01	2988.55	4.354	2947.83	13.728	2971.22	8.717	2982.73	5.692	2929.46	18.478	2981.32	5.406	2989.71	3.764	2945.17	12.894	2980.97	6.232	2989.45	3.737	2948.69	13.821	2973.68
176	2979.15	6.34	2989.61	4.388	2941.07	13.075	2981.26	6.205	2990.58	3.245	2941.73	16.254	2967.65	9.156	2982.11	5.587	2918.37	20.058	2934.8	32.67	2988.98	4.353	2944.36	12.268	2980.63	7.142	2988.42	4.349	2946.64	13.872	2970.72	8.784	2982.38	5.766	2928.15	18.86	2980.96	5.464	2989.51	3.815	2943.92	13.117	2980.62	6.292	2989.32	3.792	2947.56	14.033	2973.09
177	2978.72	6.434	2989.41	4.504	2939.88	13.213	2980.91	6.283	2990.44	3.258	2940.5	16.608	2966.85	9.35	2981.83	5.61	2916.66	20.264	2933.57	33.282	2988.84	4.345	2943.32	12.4	2980.22	7.158	2988.35	4.347	2945.44	13.992	2970.34	8.837	2982.16	5.844	2926.75	19.236	2980.69	5.486	2989.29	3.919	2942.55	13.447	2980.29	6.343	2989.19	3.81	2946.72	14.105	2972.65
178	2978.43	6.366	2989.33	4.508	2938.73	13.37	2980.69	6.358	2990.29	3.361	2939.41	16.683	2966.25	9.515	2981.58	5.673	2915.22	20.38	2932.43	33.788	2988.72	4.418	2942.11	12.556	2979.8	7.32	2988.21	4.432	2944.47	14.357	2969.88	8.867	2981.99	5.873	2925.12	19.294	2980.32	5.483	2989.12	3.911	2941.32	13.42	2980.05	6.414	2989.06	3.829	2945.57	14.373	2972.13
179	2978.1	6.446	2989.24	4.504	2937.62	13.631	2980.4	6.302	2990.21	3.409	2938.04	17.332	2965.91	9.58	2981.24	5.747	2913.44	20.494	2931.03	34.405	2988.58	4.429	2940.69	12.892	2979.62	7.31	2988.11	4.479	2943.37	14.707	2969.32	8.98	2981.73	5.876	2923.65	19.43	2980.01	5.517	2988.97	3.927	2940.35	13.67	2979.75	6.511	2988.96	3.787	2944.44	14.736	2971.66
180	2977.81	6.454	2989.09	4.544	2936.33	13.816	2980.18	6.4	2990.11	3.402	2937.11	17.645	2965.18	9.691	2981.04	5.839	2911.64	20.693	2929.64	34.939	2988.43	4.47	2939.61	13.181	2979.26	7.429	2987.98	4.588	2942.32	15.049	2968.93	9.116	2981.54	5.913	2922.3	19.409	2979.75	5.562	2988.87	3.938	2938.94	13.898	2979.51	6.602	2988.81	3.8	2943.3	14.955	2971.27
181	2977.5	6.561	2988.99	4.6	2934.83	13.999	2979.92	6.396	2989.98	3.387	2935.95	17.976	2964.44	9.841	2980.82	5.952	2909.89	21.255	2928.17	35.795	2988.33	4.465	2938.52	13.207	2978.95	7.52	2987.86	4.61	2941.11	15.27	2968.35	9.356	2981.36	5.865	2920.66	19.663	2979.41	5.571	2988.74	3.953	2937.74	14.123	2979.36	6.573	2988.7	3.857	2942.18	15.076	2970.86
182	2977.25	6.48	2988.89	4.612	2933.55	14.32	2979.58	6.393	2989.85	3.471	2934.85	18.206	2963.85	9.989	2980.49	6.019	2908.24	21.754	2926.94	36.574	2988.14	4.472	2937.51	13.35	2978.73	7.525	2987.74	4.668	2940.16	15.51	2967.7	9.486	2981.01	5.918	2919.35	19.894	2979.12	5.513	2988.63	3.961	2936.44	14.536	2979.12	6.635	2988.58	3.833	2941.06	15.31	2970.27
183	2976.9	6.711	2988.77	4.636	2932.44	14.674	2979.28	6.385	2989.73	3.493	2933.56	18.259	2963.19	10.18	2980.15	6.172	2906.84	22.157	2925.85	37.146	2987.95	4.484	2936.34	13.623	2978.52	7.566	2987.63	4.724	2938.99	15.991	2967.11	9.607	2980.76	5.953	2917.73	20.414	2978.68	5.639	2988.52	3.968	2935.28	14.792	2978.79	6.709	2988.44	3.831	2939.96	15.423	2969.86
184	2976.72	6.747	2988.62	4.653	2931.27	14.954	2979.07	6.456	2989.54	3.483	2932.37	18.823	2962.65	10.197	2979.88	6.228	2905.29	22.515	2924.56	37.794	2987.75	4.542	2935.06	13.877	2978.14	7.64	2987.47	4.758	2937.72	16.264	2966.69	9.8	2980.5	6.058	2916.27	20.955	2978.42	5.728	2988.44	4.003	2934.26	14.952	2978.47	6.804	2988.33	3.854	2938.73	15.628	2969.42
185	2976.45	6.817	2988.52	4.687	2930.04	15.076	2978.74	6.587	2989.36	3.523	2931.36	19.056	2962.08	10.405	2979.71	6.267	2903.12	23.087	2922.93	38.828	2987.62	4.559	2933.96	14.329	2977.81	7.723	2987.31	4.844	2936.69	16.312	2966.24	10.049	2980.24	6.138	2914.81	21.258	2978.01	5.683	2988.34	4.036	2933.27	15.017	2978.19	6.857	2988.22	3.865	2937.62	15.692	2968.9
186	2976.18	6.891	2988.43	4.791	2928.48	15.195	2978.49	6.654	2989.24	3.557	2930.25	19.362	2961.58	10.508	2979.42	6.209	2901.53	23.278	2921.57	39.394	2987.5	4.591	2932.56	14.897	2977.44	7.759	2987.22	4.898	2935.56	16.397	2965.64	10.277	2979.93	6.186	2913.28	21.332	2977.71	5.682	2988.22	4.039	2932.25	15.037	2977.85	6.919	2988.1	3.863	2936.7	16.026	2968.36
187	2975.84	6.983	2988.31	4.917	2927.39	15.399	2978.17	6.773	2989.12	3.622	2929	19.65	2961.14	10.579	2979.11	6.315	2899.74	23.395	2920.25	40.001	2987.35	4.657	2931.1	15.227	2977.06	7.902	2987.08	4.966	2934.4	16.479	2965.08	10.481	2979.63	6.34	2912.24	21.7	2977.44	5.716	2988.08	3.984	2930.96	15.195	2977.57	7.001	2987.94	3.827	2935.86	16.211	2967.8
188	2975.45	7.185	2988.13	4.99	2926.21	15.585	2977.83	6.823	2989	3.649	2927.56	20.003	2960.6	10.854	2978.85	6.47	2898.24	23.432	2919.08	40.432	2987.2	4.71	2930.09	15.287	2976.68	8.023	2986.94	4.907	2933.1	17.102	2964.48	10.596	2979.29	6.464	2910.74	22.03	2977.17	5.841	2987.93	3.996	2929.7	15.385	2977.13	7.227	2987.87	3.842	2934.68	16.618	2967.3
189	2975.12	7.232	2988.06	5.043	2924.79	15.695	2977.54	6.917	2988.89	3.725	2926.25	20.163	2959.95	10.921	2978.62	6.527	2896.58	23.687	2917.62	41.127	2987.1	4.758	2928.65	15.659	2976.33	8.078	2986.74	4.988	2931.97	17.317	2963.9	10.725	2978.88	6.65	2909.16	22.615	2976.88	5.892	2987.84	3.987	2928.24	15.61	2976.83	7.358	2987.73	3.858	2933.62	16.882	2966.84
190	2974.68	7.271	2987.9	5.03	2923.6	15.88	2977.19	6.987	2988.76	3.769	2925.01	20.669	2959.13	11.098	2978.25	6.586	2894.55	24.133	2915.99	42.026	2986.98	4.746	2927.15	15.997	2975.97	8.118	2986.54	5.016	2930.74	17.323	2963.29	10.837	2978.58	6.826	2907.73	22.919	2976.38	5.962	2987.77	3.995	2926.94	15.728	2976.52	7.435	2987.62	3.897	2932.45	17.042	2966.24
191	2974.38	7.322	2987.73	5.097	2922.46	16.36	2976.88	7.005	2988.7	3.778	2923.78	21.14	2958.42	11.214	2977.99	6.573	2892.83	24.32	2914.66	42.486	2986.91	4.729	2926.09	16.143	2975.64	8.187	2986.43	5.117	2929.31	17.459	2962.71	11.026	2978.32	6.872	2906.04	23.319	2975.96	5.927	2987.62	3.992	2925.75	15.807	2976.1	7.439	2987.45	3.873	2931.49	17.306	2965.81
192	2974.16	7.382	2987.6	5.117	2921.35	16.75	2976.56	7.291	2988.51	3.826	2922.4	21.222	2957.73	11.426	2977.59	6.626	2891.01	24.357	2913.23	43.124	2986.74	4.76	2924.76	16.228	2975.35	8.177	2986.3	5.122	2928.16	17.636	2962.01	11.161	2978.13	6.856	2904.56	23.521	2975.62	6.006	2987.5	4.054	2924.53	15.9	2975.9	7.452	2987.35	3.94	2930.53	17.469	2965.29
193	2973.78	7.537	2987.45	5.239	2919.95	17.031	2976.13	7.392	2988.38	3.834	2921.11	21.264	2957.21	11.634	2977.27	6.673	2889.08	24.757	2911.7	43.853	2986.58	4.787	2923.81	16.697	2975.1	8.322	2986.2	5.111	2927.13	17.743	2961.48	11.247	2977.78	6.893	2902.76	24.502	2975.11	6.087	2987.31	4.155	2923.34	16.131	2975.53	7.477	2987.16	4.017	2929.31	17.56	2964.76
194	2973.43	7.611	2987.32	5.259	2918.71	17.162	2975.78	7.538	2988.29	3.901	2919.8	21.612	2956.55	11.792	2976.93	6.766	2887	25.26	2909.9	44.875	2986.33	4.772	2922.72	16.959	2974.72	8.406	2986.03	5.179	2925.92	18.007	2961	11.193	2977.55	6.993	2901.04	25.038	2974.76	6.109	2987.12	4.149	2922.2	16.283	2975.25	7.512	2987.06	4.057	2928.27	17.409	2964.27
195	2973.01	7.809	2987.14	5.301	2917.42	17.305	2975.54	7.556	2988.22	3.935	2918.33	21.859	2955.99	11.928	2976.6	6.797	2884.91	25.303	2908.31	45.682	2986.17	4.791	2921.63	17.147	2974.33	8.414	2985.87	5.26	2924.72	18.391	2960.55	11.282	2977.26	7.048	2899.43	25.468	2974.39	6.153	2987.05	4.145	2921.16	16.522	2974.99	7.516	2986.96	4.072	2927.19	17.726	2963.85
196	2972.66	7.865	2987	5.401	2916.32	17.391	2975.29	7.603	2988.05	3.891	2916.89	22.06	2955.4	12.039	2976.31	6.85	2883.12	25.681	2907.07	46.303	2986.08	4.798	2920.38	17.32	2974.07	8.503	2985.76	5.29	2923.47	18.6	2960.06	11.251	2976.96	6.999	2897.75	26.127	2974.03	6.293	2986.91	4.207	2919.98	16.764	2974.65	7.758	2986.87	4.106	2926.17	17.696	2963.35
197	2972.36	7.941	2986.8	5.462	2914.87	17.755	2974.93	7.629	2987.87	3.892	2915.41	22.544	2954.8	12.105	2976.1	6.889	2880.97	26.184	2905.41	47.222	2985.91	4.845	2918.96	17.569	2973.76	8.51	2985.62	5.419	2922.25	18.852	2959.52	11.276	2976.78	7.06	2896.25	26.752	2973.59	6.345	2986.71	4.3	2918.71	17.163	2974.29	7.888	2986.71	4.176	2924.81	18.273	2962.87
198	2972.03	8.022	2986.65	5.439	2913.27	17.999	2974.71	7.636	2987.74	4.032	2913.98	22.868	2954.17	12.199	2975.83	6.983	2878.77	26.453	2903.53	48.231	2985.78	4.861	2917.67	17.88	2973.46	8.551	2985.45	5.383	2920.84	19.233	2958.81	11.453	2976.49	7.273	2894.99	27.966	2973.21	6.385	2986.53	4.387	2917.51	17.367	2974.01	7.9	2986.61	4.1	2923.41	18.491	2962.43
199	2971.66	8.133	2986.57	5.418	2911.78	18.51	2974.33	7.654	2987.65	4.081	2912.51	23.226	2953.61	12.16	2975.57	7.144	2876.66	26.784	2901.93	49.046	2985.73	4.89	2916.19	17.954	2973.06	8.441	2985.28	5.424	2919.52	19.74	2958.25	11.597	2976.21	7.405	2893.54	28.206	2972.83	6.454	2986.39	4.429	2916.24	17.567	2973.66	7.988	2986.4	4.266	2922.37	18.704	2961.92
200	2971.37	8.317	2986.46	5.437	2910.6	18.636	2973.99	7.682	2987.56	4.11	2910.91	23.701	2953.06	12.288	2975.34	7.173	2874.58	27.527	2900.3	50.186	2985.56	4.904	2914.83	18.362	2972.71	8.621	2985.16	5.453	2917.96	20.436	2957.7	11.607	2976	7.474	2891.69	28.743	2972.46	6.608	2986.26	4.387	2915	17.725	2973.36	8.05	2986.25	4.272	2921.39	18.702	2961.51
201	2971.02	8.371	2986.36	5.522	2909.39	18.941	2973.55	7.699	2987.37	4.239	2909.62	23.954	2952.37	12.549	2974.91	7.284	2872.72	27.935	2898.83	50.896	2985.4	4.897	2913.51	18.588	2972.37	8.706	2985.01	5.458	2916.56	20.613	2956.96	11.791	2975.65	7.614	2890.15	28.829	2972.14	6.76	2986.12	4.452	2913.72	17.933	2973.02	8.153	2986.14	4.299	2920.41	19.125	2961.04
202	2970.63	8.407	2986.18	5.566	2908.1	19.311	2973.22	7.73	2987.21	4.253	2908.32	24.154	2951.76	12.603	2974.61	7.326	2870.72	28.289	2897.29	51.648	2985.3	4.949	2911.92	18.895	2971.99	8.919	2984.91	5.487	2915.32	20.75	2956.32	11.882	2975.36	7.644	2888.11	29.502	2971.8	6.924	2985.85	4.477	2912.19	18.107	2972.61	8.413	2986.04	4.318	2919.06	19.492	2960.43
203	2970.37	8.414	2986	5.655	2906.85	19.647	2972.92	7.715	2987.05	4.3	2906.93	24.362	2951.26	12.694	2974.29	7.419	2868.7	28.369	2895.88	52.207	2985.1	4.98	2910.56	19.136	2971.63	9.104	2984.78	5.482	2914.05	20.846	2955.56	11.99	2975.03	7.72	2886.49	29.793	2971.6	6.919	2985.66	4.547	2910.97	18.622	2972.38	8.437	2985.87	4.369	2917.79	19.572	2959.8
204	2970.02	8.485	2985.83	5.691	2905.59	19.821	2972.4	7.914	2986.93	4.288	2905.38	25.047	2950.51	12.856	2974.1	7.473	2866.66	28.978	2894.39	53.15	2984.95	5.09	2908.98	19.514	2971.21	9.179	2984.6	5.569	2912.91	21.011	2954.97	12.193	2974.77	7.925	2884.99	29.8	2971.16	6.893	2985.43	4.622	2909.79	18.718	2972.07	8.662	2985.71	4.423	2916.55	19.78	2959.14
205	2969.62	8.652	2985.76	5.774	2904.18	20.036	2971.97	8.003	2986.78	4.329	2904.13	25.329	2949.9	13.02	2973.88	7.588	2864.66	29.297	2892.87	53.978	2984.81	5.122	2907.51	19.796	2970.89	9.3	2984.48	5.67	2911.38	21.636	2954.27	12.315	2974.47	8.066	2883.37	30.389	2970.83	6.952	2985.31	4.67	2908.58	19.107	2971.67	8.777	2985.53	4.347	2915.17	20.107	2958.64
206	2969.04	8.733	2985.63	5.868	2902.95	20.292	2971.65	8.061	2986.65	4.359	2902.69	25.841	2949.15	13.131	2973.57	7.702	2862.13	30.284	2890.88	55.37	2984.58	5.271	2906.4	19.985	2970.56	9.245	2984.35	5.698	2910.09	21.979	2953.66	12.418	2974.18	8.106	2881.68	30.562	2970.45	7.01	2985.15	4.747	2907.3	19.396	2971.29	8.803	2985.34	4.333	2914.17	20.367	2958.13
207	2968.68	8.788	2985.44	5.948	2901.75	20.584	2971.37	8.14	2986.54	4.43	2901.32	26.076	2948.67	13.099	2973.27	7.716	2860.04	30.777	2889.2	56.381	2984.46	5.321	2904.96	20.096	2970.23	9.288	2984.2	5.738	2908.69	22.118	2952.98	12.624	2973.95	8.21	2880.39	30.759	2970.17	7.081	2984.98	4.784	2906.2	19.778	2971.01	8.88	2985.21	4.391	2912.8	20.739	2957.56
208	2968.32	8.897	2985.3	5.994	2900.17	21.005	2970.92	8.166	2986.44	4.459	2899.99	26.112	2947.79	13.233	2972.82	7.845	2857.91	31.296	2887.55	57.336	2984.33	5.358	2903.75	20.368	2969.94	9.309	2984.03	5.781	2907.4	22.266	2952.45	12.589	2973.62	8.214	2878.78	31.428	2969.81	7.178	2984.84	4.874	2904.78	19.908	2970.62	8.912	2985.11	4.392	2911.4	20.913	2956.92
209	2967.95	9.041	2985.13	6.065	2898.66	21.484	2970.62	8.374	2986.31	4.465	2898.55	26.287	2947.19	13.395	2972.52	8.001	2855.58	31.597	2885.77	58.13	2984.17	5.411	2902.52	20.416	2969.61	9.356	2983.9	5.797	2905.98	22.374	2951.89	12.725	2973.26	8.301	2877.27	31.814	2969.41	7.203	2984.68	4.901	2903.38	20.18	2970.42	8.932	2985	4.434	2910.31	20.848	2956.44
210	2967.54	9.046	2985.05	6.154	2897.13	21.954	2970.26	8.391	2986.14	4.508	2897.28	26.552	2946.43	13.585	2972.2	8.073	2853.17	31.785	2884.01	58.945	2984.04	5.414	2901.04	20.588	2969.23	9.435	2983.69	5.799	2904.53	22.518	2951.24	12.838	2972.96	8.367	2875.57	31.978	2969.01	7.323	2984.59	4.907	2901.97	20.348	2970.14	8.971	2984.87	4.505	2909.12	20.885	2955.9
211	2967.26	9.108	2984.97	6.141	2895.46	22.4	2969.9	8.407	2986	4.59	2895.76	27.157	2945.76	13.774	2971.93	8.122	2850.57	32.198	2882.01	60.036	2983.91	5.439	2899.68	20.88	2968.85	9.416	2983.61	5.833	2903.24	22.443	2950.5	13.16	2972.57	8.481	2873.91	32.129	2968.67	7.456	2984.43	4.977	2900.27	20.817	2969.73	9.041	2984.75	4.556	2907.48	21.081	2955.37
212	2966.93	9.066	2984.75	6.131	2893.89	22.967	2969.6	8.387	2985.92	4.633	2894.25	27.27	2944.96	13.905	2971.63	8.251	2848.39	32.824	2880.28	61.163	2983.81	5.471	2898.44	21.058	2968.44	9.441	2983.53	5.858	2901.85	22.846	2949.92	13.239	2972.33	8.489	2871.91	32.526	2968.31	7.579	2984.29	5.014	2899.12	20.877	2969.39	9.193	2984.55	4.477	2906.34	21.223	2954.75
213	2966.72	9.092	2984.57	6.259	2892.43	23.276	2969.29	8.467	2985.81	4.655	2892.78	27.281	2944.14	14.126	2971.36	8.253	2846.06	33.317	2878.21	62.423	2983.67	5.521	2897.25	21.515	2968.04	9.589	2983.38	5.923	2900.62	23.007	2949.29	13.366	2972	8.559	2870.01	33.298	2967.93	7.665	2984.19	5.047	2897.87	21.173	2969	9.235	2984.36	4.554	2904.95	21.531	2954.15
214	2966.31	9.202	2984.38	6.326	2890.82	23.731	2969	8.536	2985.65	4.678	2891.4	27.71	2943.33	14.358	2971.12	8.261	2843.63	33.574	2876.32	63.454	2983.49	5.566	2895.56	21.78	2967.67	9.679	2983.29	6.009	2899.41	23.269	2948.65	13.508	2971.71	8.756	2868.16	33.604	2967.6	7.785	2983.98	5.085	2896.23	21.251	2968.64	9.251	2984.25	4.545	2903.61	21.721	2953.57
215	2965.83	9.483	2984.28	6.398	2889.47	23.917	2968.73	8.472	2985.51	4.704	2889.75	28.048	2942.58	14.616	2970.83	8.346	2841.75	33.83	2875.05	63.853	2983.31	5.593	2894.19	21.998	2967.26	9.698	2983.07	5.979	2897.92	23.745	2948.13	13.631	2971.29	8.795	2866.27	34.129	2967.28	7.905	2983.83	5.144	2894.55	21.548	2968.18	9.38	2984.16	4.592	2902.33	21.665	2953
216	2965.51	9.543	2984.08	6.411	2887.79	24.144	2968.41	8.45	2985.38	4.718	2888.02	28.185	2941.76	14.749	2970.59	8.378	2839.01	34.25	2873.03	64.919	2983.2	5.551	2892.62	22.396	2966.94	9.824	2982.9	6.113	2896.43	23.979	2947.52	13.723	2970.95	8.837	2864.58	34.13	2966.97	7.854	2983.74	5.189	2892.99	21.562	2967.76	9.559	2984.11	4.594	2901	21.878	2952.49
217	2965.07	9.542	2983.93	6.467	2886.13	24.68	2968.06	8.525	2985.12	4.818	2886.51	28.354	2941.04	14.897	2970.29	8.437	2836.78	34.614	2871.25	65.818	2983.08	5.575	2891.26	22.554	2966.47	9.988	2982.73	6.177	2894.92	24.264	2946.79	13.956	2970.64	8.879	2862.81	34.775	2966.53	7.89	2983.65	5.227	2891.28	21.707	2967.42	9.645	2983.96	4.621	2899.64	21.838	2951.93
218	2964.7	9.633	2983.84	6.477	2884.31	25.216	2967.81	8.627	2984.99	4.844	2884.86	28.604	2940.24	15.302	2970.02	8.53	2834.89	34.887	2869.83	66.548	2982.94	5.635	2889.9	22.724	2965.94	10.135	2982.56	6.157	2893.46	24.852	2946.13	14.155	2970.43	8.97	2861.17	35.154	2966.19	7.92	2983.48	5.285	2889.79	22.389	2967.06	9.743	2983.83	4.682	2898.28	21.804	2951.4
219	2964.28	9.727	2983.7	6.486	2882.68	25.651	2967.44	8.707	2984.89	4.841	2883.13	28.996	2939.47	15.554	2969.66	8.693	2832.88	35.067	2868.17	67.214	2982.84	5.687	2888.33	23.172	2965.62	10.051	2982.41	6.092	2891.89	24.895	2945.64	14.311	2970.2	9.053	2858.95	35.262	2965.82	7.993	2983.4	5.322	2888.24	23.066	2966.8	9.786	2983.69	4.739	2896.84	22.237	2950.61
220	2963.87	9.755	2983.54	6.467	2881.31	25.824	2967.09	8.68	2984.78	4.867	2881.71	29.145	2938.78	15.587	2969.3	8.797	2830.64	35.306	2866.52	68.178	2982.66	5.732	2887.04	23.363	2965.3	10.048	2982.24	6.133	2890.46	25.24	2944.96	14.355	2969.86	9.109	2857.07	35.589	2965.5	8.051	2983.2	5.41	2886.7	23.127	2966.38	9.976	2983.62	4.775	2895.63	22.358	2949.97
221	2963.55	9.795	2983.38	6.555	2879.56	26	2966.69	8.681	2984.61	4.88	2880.08	29.588	2937.99	15.623	2969.05	8.815	2828.28	35.771	2864.7	69.208	2982.5	5.825	2885.54	23.664	2964.87	10.077	2982.13	6.183	2889.16	25.378	2944.46	14.468	2969.47	9.174	2855.26	35.826	2965.14	8.087	2983.05	5.452	2885.3	23.437	2966.06	10.062	2983.48	4.811	2894.34	22.682	2949.15
222	2963.15	9.874	2983.17	6.618	2877.87	26.418	2966.41	8.76	2984.5	4.871	2878.61	29.911	2937.25	15.746	2968.77	8.796	2825.98	36.149	2862.75	70.323	2982.38	5.886	2883.92	24.437	2964.55	10.135	2982.01	6.164	2887.5	25.574	2943.78	14.529	2969.15	9.239	2853.56	36.099	2964.68	8.146	2982.91	5.457	2883.8	24.031	2965.69	10.174	2983.35	4.819	2892.88	22.769	2948.63
223	2962.71	9.964	2983.04	6.67	2876.3	26.426	2966.1	8.853	2984.31	4.896	2876.84	29.93	2936.63	15.835	2968.47	8.828	2823.51	36.526	2860.71	71.39	2982.25	5.887	2882.52	24.373	2964.18	10.247	2981.84	6.208	2886.09	25.785	2943.1	14.876	2968.8	9.291	2851.71	36.75	2964.4	8.161	2982.7	5.542	2882.36	24.265	2965.19	10.389	2983.27	4.849	2891.33	23.29	2947.98
224	2962.37	9.931	2982.86	6.635	2874.96	26.762	2965.81	8.868	2984.26	4.911	2875.24	30.414	2935.97	15.928	2968.07	8.877	2821.47	36.917	2859.25	72.049	2982.09	5.91	2881.17	24.529	2963.74	10.361	2981.68	6.149	2884.72	26.039	2942.33	15.084	2968.52	9.293	2849.92	37.068	2964.02	8.15	2982.5	5.622	2881.28	24.476	2964.85	10.457	2983.13	4.958	2890.11	23.823	2947.38
225	2961.94	9.932	2982.72	6.629	2873.56	26.998	2965.4	8.881	2984.16	4.842	2873.66	30.749	2935.31	16.049	2967.78	8.891	2819.44	36.999	2857.59	72.749	2981.97	5.933	2879.36	24.757	2963.46	10.463	2981.49	6.162	2883.35	26.314	2941.72	15.168	2968.11	9.425	2847.9	37.479	2963.58	8.215	2982.34	5.654	2879.58	25.027	2964.39	10.665	2982.99	5.008	2888.84	23.83	2946.77
226	2961.56	10.069	2982.61	6.61	2872.13	27.306	2965.11	8.999	2984.05	4.848	2872.22	30.834	2934.58	16.14	2967.43	8.996	2817.4	37.262	2855.77	73.65	2981.84	5.984	2877.88	25.233	2963.07	10.63	2981.32	6.207	2881.76	26.629	2941.2	15.404	2967.7	9.451	2845.88	37.551	2963.3	8.194	2982.13	5.734	2878.04	25.018	2964.07	10.613	2982.76	5.025	2887.5	24.098	2946.3
227	2961.09	10.33	2982.4	6.673	2870.41	27.444	2964.8	8.986	2983.95	4.858	2870.63	31.44	2933.86	16.367	2967.09	9.074	2814.89	37.679	2853.67	74.685	2981.73	5.961	2876.01	25.844	2962.66	10.722	2981.14	6.307	2880.43	27.062	2940.46	15.523	2967.41	9.523	2844.15	38.065	2962.99	8.386	2981.93	5.77	2876.25	25.179	2963.79	10.815	2982.55	4.961	2886.01	24.353	2945.65
228	2960.75	10.356	2982.25	6.726	2868.79	27.851	2964.54	9.149	2983.85	4.891	2869.18	31.716	2933.23	16.36	2966.76	9.122	2812.29	38.14	2851.74	75.697	2981.62	5.998	2874.77	25.982	2962.25	10.736	2981	6.286	2878.85	27.373	2939.69	15.676	2967.07	9.517	2841.88	38.213	2962.52	8.625	2981.79	5.797	2874.51	25.654	2963.44	11.034	2982.37	5.037	2884.87	24.496	2944.89
229	2960.36	10.432	2982.1	6.767	2867.44	28.012	2964.22	9.211	2983.74	4.921	2867.61	32.113	2932.52	16.526	2966.47	9.159	2810.27	38.509	2850.35	76.402	2981.46	6.048	2873.1	26.276	2961.91	10.833	2980.86	6.297	2877.41	27.602	2939.06	15.876	2966.78	9.453	2840.24	38.183	2962.19	8.627	2981.65	5.911	2873.11	25.844	2963.1	11.077	2982.19	5.11	2883.5	24.603	2944.26
230	2959.92	10.688	2981.88	6.795	2865.92	28.091	2963.93	9.347	2983.56	4.996	2866.16	32.393	2931.56	16.978	2966.2	9.25	2807.96	38.813	2848.61	77.217	2981.36	6.134	2871.54	26.326	2961.52	10.798	2980.71	6.295	2875.95	27.816	2938.31	16.182	2966.47	9.545	2838.2	38.114	2961.78	8.72	2981.45	5.958	2871.7	26.246	2962.8	11.155	2981.97	5.139	2881.77	24.441	2943.57
231	2959.55	10.792	2981.7	6.887	2864.8	28.219	2963.47	9.383	2983.44	4.996	2864.35	32.735	2930.79	17.125	2965.94	9.316	2805.26	39.088	2846.48	78.301	2981.22	6.121	2870.32	26.606	2961.14	10.876	2980.57	6.282	2874.72	28.009	2937.8	16.199	2966.04	9.654	2836.2	38.456	2961.41	8.733	2981.35	5.953	2870.51	26.409	2962.34	11.173	2981.86	5.211	2880.33	24.867	2943.1
232	2959.05	10.955	2981.58	6.994	2862.83	29.026	2963.1	9.476	2983.24	5.115	2862.65	33.415	2929.91	17.345	2965.54	9.394	2802.85	39.611	2844.63	79.345	2981.03	6.088	2868.71	26.979	2960.77	10.964	2980.48	6.314	2873.1	28.48	2937.29	16.383	2965.68	9.613	2834.39	38.93	2960.94	8.864	2981.17	5.99	2868.88	26.549	2961.98	11.158	2981.78	5.206	2878.88	25.091	2942.56
233	2958.66	11.018	2981.44	7.041	2861.24	29.14	2962.78	9.53	2983.12	5.102	2860.88	33.707	2929.06	17.331	2965.18	9.5	2800.2	40.033	2842.43	80.59	2980.87	6.116	2867.15	27.195	2960.52	10.965	2980.36	6.381	2871.88	28.71	2936.53	16.498	2965.31	9.683	2832.67	39.215	2960.48	8.978	2981.01	6.029	2867.4	26.794	2961.61	11.175	2981.62	5.185	2877.38	25.407	2942.05
234	2958.32	11.149	2981.32	7.159	2859.56	29.553	2962.48	9.499	2982.98	5.101	2859.07	33.974	2928.26	17.501	2964.86	9.464	2798.49	40.277	2841.01	81.307	2980.72	6.146	2865.74	27.381	2960.02	10.962	2980.21	6.382	2870.33	29.169	2935.78	16.523	2964.94	9.799	2830.66	39.632	2960.04	9.054	2980.9	6.096	2866.09	26.999	2961.25	11.335	2981.45	5.315	2876.07	25.665	2941.39
235	2957.96	11.249	2981.2	7.22	2857.88	29.802	2962.13	9.467	2982.84	5.179	2857.31	34.322	2927.59	17.647	2964.44	9.538	2796.15	40.828	2839.28	82.347	2980.57	6.198	2864.15	27.338	2959.62	11.052	2980.07	6.363	2868.67	29.568	2935.14	16.637	2964.69	9.784	2828.71	39.605	2959.7	9.053	2980.76	6.142	2864.34	27.299	2960.87	11.46	2981.19	5.376	2874.4	26.064	2940.77
236	2957.56	11.3	2981.02	7.189	2855.77	30.586	2961.82	9.456	2982.71	5.172	2855.42	34.634	2926.91	17.72	2964.11	9.608	2793.9	41.236	2837.72	83.215	2980.43	6.264	2861.87	27.644	2959.17	11.154	2979.92	6.369	2867.62	29.638	2934.51	16.88	2964.37	10.097	2826.54	39.779	2959.37	9.172	2980.71	6.167	2862.7	27.575	2960.52	11.579	2980.9	5.396	2873.05	26.489	2940.11
237	2957.15	11.386	2980.83	7.261	2854.26	30.661	2961.48	9.558	2982.57	5.164	2853.67	34.7	2926.09	17.833	2963.88	9.682	2791.27	41.735	2835.56	84.552	2980.26	6.405	2860.58	27.964	2958.77	11.285	2979.75	6.351	2865.92	30.087	2933.77	16.99	2964.16	10.095	2824.19	40.359	2958.89	9.222	2980.54	6.159	2861.27	27.831	2960.22	11.646	2980.7	5.456	2871.52	26.815	2939.65
238	2956.72	11.408	2980.66	7.269	2852.8	30.878	2961.13	9.608	2982.47	5.2	2852.01	34.923	2925.2	17.993	2963.57	9.739	2789.07	42.628	2833.88	85.666	2980.11	6.476	2859.15	28.223	2958.44	11.341	2979.62	6.337	2864.37	30.084	2932.96	17.068	2963.76	10.278	2821.61	40.858	2958.52	9.404	2980.39	6.149	2859.78	28.402	2959.77	11.748	2980.49	5.553	2869.94	27.215	2939.03
239	2956.31	11.447	2980.52	7.32	2850.83	31.201	2960.86	9.692	2982.37	5.163	2850.16	35.259	2924.45	17.948	2963.2	9.738	2786.68	43.044	2832.04	86.752	2980	6.471	2857.53	28.463	2958.02	11.408	2979.46	6.319	2862.82	30.635	2932.3	17.334	2963.35	10.456	2819.87	41.161	2958.16	9.412	2980.29	6.142	2858	28.757	2959.49	11.914	2980.3	5.559	2868.24	27.459	2938.45
240	2955.91	11.536	2980.38	7.377	2849.32	31.693	2960.59	9.712	2982.27	5.201	2848.3	35.92	2923.69	18.064	2962.92	9.823	2784.72	43.113	2830.4	87.434	2979.86	6.442	2855.85	28.847	2957.64	11.531	2979.31	6.29	2861.31	30.686	2931.56	17.262	2963	10.486	2817.81	41.651	2957.79	9.534	2980.12	6.16	2856.51	29.063	2959.01	11.939	2980.18	5.562	2866.72	27.805	2937.84
241	2955.59	11.559	2980.26	7.416	2847.49	32.001	2960.18	9.787	2982.08	5.198	2846.32	36.496	2922.89	18.185	2962.52	9.96	2782.19	43.386	2828.48	88.466	2979.67	6.538	2854	29.525	2957.26	11.669	2979.19	6.338	2859.63	30.969	2930.53	17.861	2962.57	10.506	2815.87	42.255	2957.19	9.665	2979.91	6.201	2855.14	29.585	2958.69	11.954	2980.04	5.614	2865.05	28.245	2937.21
242	2955.27	11.613	2980.09	7.437	2845.7	32.454	2959.82	9.795	2981.94	5.199	2844.82	36.439	2922.03	18.206	2962.19	9.981	2779.56	43.997	2826.44	89.518	2979.47	6.537	2852.33	29.548	2956.97	11.797	2979.02	6.361	2858.24	31.459	2929.91	18.046	2962.19	10.713	2813.9	42.709	2956.79	9.83	2979.73	6.3	2853.72	29.979	2958.24	11.959	2979.83	5.639	2863.68	28.27	2936.58
243	2954.82	11.723	2979.85	7.481	2843.84	33.059	2959.32	9.844	2981.76	5.226	2843.24	36.66	2921.34	18.446	2961.87	10.053	2777.27	44.288	2824.67	90.354	2979.29	6.594	2851.04	29.696	2956.44	11.89	2978.83	6.41	2856.71	31.786	2929.24	18.143	2961.74	10.559	2811.99	43.001	2956.54	9.849	2979.6	6.286	2852.02	30.299	2957.92	11.99	2979.68	5.731	2862.1	28.629	2935.74
244	2954.37	11.854	2979.74	7.486	2842.02	33.636	2958.9	9.897	2981.64	5.264	2841.39	36.769	2920.63	18.716	2961.54	10.16	2774.74	45.029	2822.52	91.435	2979.13	6.645	2849.55	29.747	2956.02	12.144	2978.68	6.441	2855.48	32.084	2928.49	18.25	2961.39	10.613	2809.83	43.44	2956.2	9.82	2979.41	6.339	2850.37	30.898	2957.55	11.958	2979.54	5.736	2860.79	28.689	2935.07
245	2954.01	11.896	2979.54	7.57	2839.98	33.832	2958.44	10.042	2981.49	5.4	2839.61	37.599	2920.04	18.836	2961.12	10.274	2772.51	45.27	2820.76	92.348	2978.97	6.689	2848.19	29.854	2955.62	12.146	2978.54	6.502	2853.81	32.093	2927.7	18.426	2961.06	10.768	2807.46	43.919	2955.83	9.725	2979.18	6.428	2849.02	31.071	2957.1	12.127	2979.37	5.813	2859.46	29.014	2934.36
246	2953.62	11.979	2979.37	7.651	2837.83	34.23	2957.96	10.119	2981.32	5.401	2837.97	38.099	2919.28	18.901	2960.72	10.369	2769.92	45.741	2818.73	93.311	2978.76	6.811	2846.6	30.255	2955.28	12.181	2978.38	6.502	2852.26	32.424	2927.05	18.589	2960.75	10.745	2805.4	43.84	2955.47	9.708	2979	6.529	2847.29	31.509	2956.48	12.019	2979.12	5.888	2857.94	29.193	2933.75
247	2953.18	12.005	2979.22	7.693	2835.92	34.636	2957.62	10.17	2981.19	5.526	2836.24	38.384	2918.56	18.85	2960.44	10.367	2767.53	45.916	2817.05	94.006	2978.55	6.878	2844.62	30.763	2954.91	12.244	2978.28	6.515	2850.31	32.92	2926.21	18.627	2960.39	10.806	2802.91	44.216	2955.11	9.722	2978.83	6.552	2845.68	31.833	2956.05	12.132	2978.94	5.855	2856.25	29.296	2933.04
248	2952.83	11.963	2979.03	7.698	2834.37	35.128	2957.3	10.139	2981.04	5.547	2834.43	38.784	2917.81	18.833	2960.13	10.316	2765.21	46.157	2815.26	94.768	2978.39	6.856	2842.81	31.11	2954.4	12.162	2978.16	6.559	2848.7	33.186	2925.43	18.799	2960.02	10.949	2800.73	44.647	2954.58	9.826	2978.65	6.58	2843.96	32.129	2955.66	12.244	2978.67	5.905	2854.66	29.896	2932.47
249	2952.4	11.994	2978.91	7.688	2832.17	35.66	2956.93	10.155	2980.92	5.535	2832.65	38.956	2917.05	18.837	2959.67	10.432	2763.01	46.602	2813.41	95.745	2978.25	6.83	2841.06	31.425	2954.06	12.236	2977.93	6.688	2846.9	33.633	2924.81	18.961	2959.59	10.927	2798.61	44.97	2954.11	10.038	2978.54	6.534	2842.44	32.773	2955.35	12.191	2978.57	5.934	2853.11	30.354	2931.96
250	2951.87	12.139	2978.68	7.873	2830.13	36.459	2956.46	10.237	2980.69	5.564	2830.98	39.862	2916.27	18.912	2959.27	10.526	2760.26	46.895	2811.36	96.801	2978.1	6.894	2839.24	31.822	2953.55	12.427	2977.7	6.773	2845.18	33.895	2924.09	19.094	2959.21	10.999	2796.57	45.374	2953.67	10.176	2978.33	6.617	2840.79	33.105	2955.02	12.207	2978.44	5.94	2851.55	30.669	2931.19
251	2951.44	12.272	2978.42	7.854	2828.17	36.621	2955.98	10.394	2980.57	5.514	2829.29	40.271	2915.38	19.031	2958.89	10.605	2757.63	47.267	2809.35	97.906	2977.98	6.884	2837.44	31.724	2953.15	12.515	2977.49	6.793	2843.16	34.249	2923.36	19.256	2958.82	11.048	2794.23	45.917	2953.15	10.244	2978.19	6.653	2839.03	33.322	2954.67	12.342	2978.23	6.012	2849.97	30.965	2930.33
252	2951	12.406	2978.18	8.017	2825.7	36.842	2955.62	10.342	2980.35	5.476	2827.51	40.414	2914.52	19.238	2958.51	10.665	2755.17	47.552	2807.55	98.674	2977.79	7.003	2835.8	32.031	2952.69	12.537	2977.38	6.749	2841.57	34.488	2922.63	19.429	2958.45	11.095	2792.26	46.143	2952.75	10.553	2978.03	6.646	2837.25	33.547	2954.31	12.45	2978.08	6.106	2848.37	31.279	2929.59
253	2950.55	12.515	2977.95	8.129	2824.13	36.768	2955.18	10.511	2980.23	5.503	2825.64	40.536	2913.74	19.066	2958.15	10.793	2752.53	48.005	2805.42	99.755	2977.58	7.08	2833.94	32.656	2952.34	12.707	2977.27	6.81	2840.05	35.107	2921.88	19.547	2958.05	10.99	2790.14	46.978	2952.37	10.546	2977.9	6.623	2835.62	33.92	2953.88	12.579	2977.91	6.197	2846.65	31.544	2928.91
254	2950.11	12.549	2977.82	8.198	2822.14	36.953	2954.83	10.481	2980.09	5.521	2823.82	40.64	2912.96	19.231	2957.86	10.948	2750.05	48.398	2803.25	100.924	2977.4	7.098	2832.4	33.352	2951.84	12.9	2977.15	6.869	2838.37	35.802	2921.1	19.813	2957.66	11.169	2787.79	47.336	2951.91	10.56	2977.72	6.688	2833.81	34.787	2953.56	12.727	2977.78	6.242	2845.03	31.467	2928.09
255	2949.74	12.535	2977.73	8.206	2820.21	37.147	2954.3	10.606	2979.92	5.59	2821.98	40.55	2911.92	19.286	2957.48	10.926	2747.89	48.924	2801.76	101.647	2977.22	7.171	2830.71	33.505	2951.46	13.001	2977.05	6.905	2836.82	36.223	2920.24	19.92	2957.27	11.244	2785.31	47.97	2951.5	10.668	2977.58	6.732	2832.21	35.203	2953.2	12.807	2977.62	6.313	2843.12	32.129	2927.52
256	2949.38	12.568	2977.57	8.318	2818.34	37.241	2953.79	10.598	2979.81	5.588	2820.15	40.664	2911.14	19.32	2957.15	10.956	2745.13	50.028	2799.35	103.061	2977.06	7.235	2828.96	33.846	2950.97	13.148	2976.88	6.923	2835.43	36.4	2919.18	20.165	2956.87	11.402	2783.1	48.348	2951.15	10.71	2977.38	6.74	2830.47	35.843	2952.78	12.821	2977.48	6.376	2841.01	32.242	2926.8
257	2948.92	12.662	2977.39	8.404	2816.36	38.222	2953.36	10.661	2979.63	5.656	2818.16	40.919	2910.16	19.679	2956.76	11.046	2742.32	50.636	2797.07	104.302	2976.92	7.337	2827.3	34.239	2950.49	13.275	2976.69	6.893	2833.79	36.799	2918.4	20.311	2956.51	11.377	2781.39	48.606	2950.8	10.737	2977.19	6.742	2828.79	36.436	2952.5	12.924	2977.29	6.506	2839.42	32.595	2926.13
258	2948.53	12.752	2977.26	8.427	2814.17	38.451	2953.03	10.735	2979.49	5.656	2815.98	41.076	2909.06	19.88	2956.43	11.169	2739.76	51.422	2795.23	105.354	2976.67	7.454	2825.13	34.322	2950.15	13.367	2976.44	6.991	2832.29	36.871	2917.63	20.512	2956.1	11.505	2779.46	49.298	2950.38	10.777	2977.05	6.722	2827.12	36.638	2952.06	13.072	2977.08	6.639	2838.17	32.727	2925.44
259	2948.07	12.814	2977.05	8.511	2812.16	39.063	2952.6	10.878	2979.14	5.731	2814.07	41.388	2908.26	19.679	2956.01	11.256	2737.69	52.241	2793.52	106.325	2976.55	7.511	2823.34	34.711	2949.7	13.375	2976.32	6.998	2830.47	37.111	2916.78	20.484	2955.73	11.67	2777.03	50.013	2949.88	10.957	2976.84	6.736	2825.5	37.099	2951.63	13.146	2976.9	6.687	2836.3	33.333	2924.78
260	2947.59	12.912	2976.91	8.522	2810.23	39.555	2952.3	10.973	2979.04	5.765	2811.98	41.351	2907.4	19.764	2955.78	11.234	2735.29	52.127	2791.81	106.999	2976.39	7.572	2821.68	35.025	2949.31	13.356	2976.22	6.993	2828.96	37.399	2915.83	20.624	2955.46	11.665	2774.66	50.109	2949.46	10.95	2976.61	6.758	2823.62	37.364	2951.18	13.276	2976.77	6.689	2834.67	33.591	2923.81
261	2947.22	12.995	2976.81	8.531	2808.4	40.09	2951.71	11.263	2978.94	5.846	2809.72	41.435	2906.71	19.811	2955.46	11.413	2732.65	52.769	2789.85	108.211	2976.24	7.556	2820.1	35.266	2948.98	13.448	2976.03	6.988	2826.97	37.099	2914.85	20.623	2955.13	11.648	2772.04	50.333	2949.14	11.076	2976.42	6.846	2821.99	37.144	2950.78	13.256	2976.57	6.756	2832.75	34.278	2923.02
262	2946.72	13.155	2976.68	8.54	2806.57	39.916	2951.18	11.406	2978.87	5.88	2807.86	41.895	2905.89	20.059	2955.15	11.399	2729.92	53.468	2787.64	109.54	2976.05	7.631	2818.27	35.475	2948.53	13.575	2975.88	7.013	2825.34	37.391	2914.11	20.603	2954.75	11.752	2770.02	50.628	2948.61	11.072	2976.23	6.856	2819.87	37.918	2950.21	13.431	2976.36	6.814	2831.24	34.545	2922.23
263	2946.29	13.289	2976.52	8.51	2804.86	40.372	2950.87	11.457	2978.77	5.903	2805.74	42.721	2905.27	20.146	2954.73	11.438	2727.44	54.177	2785.81	110.542	2975.8	7.746	2816.91	35.369	2948.06	13.785	2975.61	7.097	2823.33	37.96	2913.34	20.875	2954.29	11.926	2768.06	50.997	2948.18	11.22	2976.04	6.815	2818.31	38.378	2949.85	13.454	2976.24	6.904	2829.34	34.854	2921.47
264	2945.75	13.353	2976.39	8.53	2803.06	40.717	2950.43	11.371	2978.58	5.948	2803.73	43.082	2904.59	20.179	2954.36	11.533	2724.77	54.711	2783.8	111.756	2975.59	7.745	2814.89	36.089	2947.5	13.853	2975.52	7.112	2821.39	38.121	2912.55	20.85	2953.94	12.004	2765.32	51.289	2947.76	11.319	2975.91	6.8	2816.39	38.411	2949.37	13.618	2976.02	6.992	2827.78	35.36	2920.73
265	2945.22	13.302	2976.18	8.511	2800.97	41.032	2949.94	11.478	2978.37	5.949	2801.85	43.044	2903.46	20.264	2953.94	11.644	2722.64	54.82	2782.11	112.502	2975.43	7.738	2812.91	35.963	2947.09	13.805	2975.41	7.138	2819.78	38.538	2911.83	20.907	2953.63	11.985	2763.03	51.631	2947.28	11.454	2975.73	6.818	2814.87	38.674	2948.84	13.817	2975.85	7.004	2825.97	35.987	2919.99
266	2944.73	13.461	2976.01	8.537	2799.2	41.515	2949.43	11.593	2978.29	5.934	2800.05	43.173	2902.67	20.201	2953.66	11.674	2720.24	54.944	2780.55	113.171	2975.24	7.775	2811	36.608	2946.62	13.892	2975.17	7.142	2818.33	38.397	2911.07	20.94	2953.35	12.041	2760.55	52.019	2946.81	11.633	2975.58	6.836	2812.71	38.91	2948.22	13.881	2975.6	7.094	2824.15	36.456	2919.1
267	2944.26	13.528	2975.9	8.507	2797.18	41.991	2948.97	11.692	2978.07	6.077	2797.88	43.509	2901.68	20.492	2953.35	11.68	2717.5	55.02	2778.55	114.128	2975.06	7.802	2808.84	36.85	2946.07	13.86	2974.94	7.269	2816.75	38.618	2910.17	21.134	2953	12.164	2758.19	52.695	2946.33	11.813	2975.44	6.916	2811.07	39.247	2947.76	13.994	2975.47	7.184	2822.18	36.663	2918.45
268	2943.71	13.468	2975.71	8.579	2795.1	42.403	2948.54	11.791	2977.89	6.09	2795.99	43.822	2900.82	20.607	2952.93	11.766	2714.95	55.768	2776.58	115.271	2974.91	7.888	2807.08	37.251	2945.69	13.875	2974.78	7.331	2815.04	38.71	2909.38	21.289	2952.69	12.324	2756.06	52.622	2945.92	11.863	2975.3	6.946	2808.85	39.955	2947.28	14.077	2975.33	7.235	2820.66	36.685	2917.53
269	2943.33	13.478	2975.52	8.67	2792.8	42.597	2948.12	11.914	2977.76	6.104	2794.12	44.227	2899.89	20.731	2952.45	11.872	2712.24	56.256	2774.64	116.376	2974.72	8.039	2805.18	37.285	2945.31	13.978	2974.55	7.375	2813.25	39.003	2908.39	21.488	2952.29	12.359	2753.96	53.112	2945.6	11.859	2975.18	6.926	2806.88	40.545	2946.89	14.115	2975.13	7.258	2818.95	37.068	2916.58
270	2942.84	13.52	2975.34	8.76	2790.67	43.208	2947.62	11.99	2977.62	6.192	2792.31	44.696	2898.81	20.922	2951.94	12.009	2709.35	56.521	2772.4	117.446	2974.62	8.098	2803.33	37.902	2944.87	14.164	2974.33	7.478	2811.7	39.485	2907.28	21.66	2951.92	12.43	2751.99	53.353	2945.32	11.889	2974.97	6.97	2804.91	40.598	2946.59	14.124	2975.03	7.286	2817.59	37.09	2915.77
271	2942.39	13.801	2975.06	8.904	2788.54	43.574	2947.19	12.041	2977.49	6.157	2790.5	44.734	2897.8	21.153	2951.68	12.036	2706.3	56.805	2770.16	118.546	2974.45	8.146	2801.46	38.039	2944.46	14.311	2974.22	7.597	2809.85	39.283	2906.53	21.673	2951.52	12.464	2749.69	53.725	2944.87	11.958	2974.77	7.054	2803	41.128	2946.23	14.304	2974.85	7.365	2815.91	37.71	2915
272	2941.8	13.777	2974.8	9.036	2786.38	43.8	2946.81	12.197	2977.39	6.113	2788.69	45.207	2896.84	21.222	2951.4	12.206	2703.73	57.187	2768.01	119.592	2974.25	8.167	2799.38	38.414	2944.06	14.476	2974	7.704	2807.57	40.056	2905.65	21.935	2951.23	12.483	2747.03	54.263	2944.31	12.1	2974.6	7.084	2800.81	41.279	2945.75	14.373	2974.71	7.423	2814.33	37.993	2914.17
273	2941.32	13.932	2974.59	9.063	2784.5	44.037	2946.43	12.304	2977.23	6.112	2787.19	45.512	2896.11	21.202	2951.12	12.299	2701.34	57.97	2766.04	120.665	2974.07	8.17	2797.34	38.738	2943.58	14.518	2973.88	7.687	2805.11	40.235	2904.83	21.91	2950.85	12.634	2744.63	54.852	2943.66	12.141	2974.35	7.15	2799.27	41.528	2945.23	14.476	2974.53	7.552	2812.23	38.279	2913.42
274	2940.93	13.926	2974.44	9.071	2782.21	44.615	2946.03	12.382	2977.08	6.116	2785.62	46.048	2895.41	21.112	2950.71	12.345	2699.04	58.282	2764.25	121.499	2973.87	8.173	2795.35	38.941	2943.17	14.567	2973.79	7.665	2802.99	40.405	2903.95	22.087	2950.53	12.828	2742.55	55.123	2943.1	12.329	2974.04	7.151	2797.39	41.674	2944.82	14.578	2974.4	7.534	2810.35	38.272	2912.64
275	2940.51	14.017	2974.29	9.095	2779.65	44.8	2945.48	12.399	2976.96	6.153	2783.9	46.439	2894.45	21.102	2950.38	12.366	2696.52	58.242	2762.36	122.235	2973.69	8.17	2793.55	39.101	2942.6	14.649	2973.63	7.775	2801.2	40.684	2902.89	22.31	2950.15	12.839	2740.03	56.084	2942.56	12.384	2973.9	7.208	2795.32	41.768	2944.33	14.64	2974.2	7.604	2808.55	38.488	2911.83
276	2940.05	13.994	2974.12	9.127	2777.45	45.348	2944.99	12.514	2976.84	6.179	2782.01	47.008	2893.42	21.577	2949.97	12.565	2693.16	59.528	2759.78	123.92	2973.51	8.19	2791.49	39.217	2942.21	14.698	2973.46	7.716	2799.24	40.821	2902.14	22.45	2949.77	13.013	2737.49	56.251	2941.94	12.564	2973.71	7.267	2793.32	42.12	2943.7	14.784	2974.02	7.592	2806.99	38.442	2910.92
277	2939.64	14.077	2973.95	9.135	2775.1	45.766	2944.53	12.474	2976.68	6.169	2779.84	47.423	2892.68	21.87	2949.51	12.646	2690.46	59.57	2757.85	124.922	2973.37	8.295	2789.49	39.449	2941.67	14.646	2973.25	7.719	2797.67	41.214	2901.23	22.49	2949.34	13.091	2735.14	56.579	2941.55	12.717	2973.61	7.326	2791.63	42.302	2943.12	14.88	2973.8	7.565	2805.54	38.726	2910.22
278	2939.17	14.164	2973.76	9.114	2772.9	45.906	2944.06	12.7	2976.54	6.224	2777.86	48.022	2891.89	21.961	2949.12	12.773	2688.29	59.607	2756.17	125.416	2973.28	8.357	2787.29	39.453	2941.25	14.718	2973.09	7.711	2795.82	41.544	2900.31	22.586	2949.05	13.09	2732.4	56.558	2941.04	12.989	2973.46	7.349	2789.57	42.352	2942.71	14.945	2973.6	7.666	2803.64	39.163	2909.48
279	2938.85	14.188	2973.61	9.141	2771.03	46.361	2943.67	12.859	2976.3	6.26	2775.9	48.131	2890.93	22.337	2948.77	12.882	2685.49	60.048	2753.93	126.518	2973.13	8.338	2785.48	39.415	2940.79	14.645	2972.92	7.799	2794.08	41.694	2899.41	22.744	2948.77	13.151	2730.16	56.695	2940.64	13.141	2973.23	7.447	2787.65	42.913	2942.22	14.936	2973.46	7.594	2801.74	39.286	2908.82
280	2938.36	14.35	2973.43	9.229	2769.28	46.647	2943.24	12.939	2976.12	6.317	2774.19	48.184	2889.86	22.551	2948.31	12.915	2683.19	60.256	2752.08	127.377	2972.96	8.347	2783.36	39.669	2940.31	14.979	2972.71	7.807	2792.17	41.905	2898.47	22.936	2948.42	13.217	2728.02	56.967	2940.23	13.163	2973.07	7.451	2785.68	43.568	2941.69	14.957	2973.3	7.72	2800.04	39.424	2907.98
281	2938	14.436	2973.23	9.23	2767.55	46.487	2942.78	13.116	2976	6.352	2772.28	48.238	2889.15	22.466	2947.85	12.971	2680.37	61.102	2749.82	128.7	2972.7	8.367	2781.4	40.071	2939.89	15.069	2972.57	7.832	2789.97	42.211	2897.64	23.041	2947.83	13.308	2725.64	57.387	2939.6	13.282	2972.98	7.428	2783.67	43.959	2941.31	14.993	2973.13	7.705	2798.33	39.727	2907.23
282	2937.49	14.516	2973.07	9.329	2765.54	46.603	2942.42	13.121	2975.74	6.455	2769.83	48.753	2888.19	22.664	2947.6	13.006	2677.77	61.288	2747.94	129.686	2972.51	8.378	2779.72	40.346	2939.24	15.176	2972.4	7.986	2788.1	42.573	2896.74	23.29	2947.44	13.331	2723.14	57.775	2938.95	13.463	2972.85	7.474	2781.85	44.226	2940.91	15.07	2973.02	7.737	2796.48	40.454	2906.52
283	2936.83	14.672	2972.9	9.352	2763.67	46.701	2941.96	13.197	2975.53	6.5	2767.67	49.168	2887.22	22.789	2947.09	13.041	2675.65	61.129	2746.28	130.396	2972.43	8.399	2777.41	40.678	2938.8	15.234	2972.18	8	2786.21	42.462	2895.89	23.355	2946.94	13.364	2720.49	57.925	2938.42	13.702	2972.71	7.532	2779.97	44.287	2940.52	15.085	2972.87	7.77	2794.74	40.68	2905.74
284	2936.4	14.591	2972.74	9.389	2761.76	47.097	2941.59	13.252	2975.35	6.609	2765.79	49.535	2886.52	22.768	2946.8	13.024	2672.61	61.699	2744.01	131.695	2972.18	8.502	2775.52	40.901	2938.28	15.411	2972.01	8.033	2784.33	42.562	2895.02	23.523	2946.53	13.349	2718.22	58.189	2937.95	13.622	2972.53	7.534	2777.8	44.956	2940.19	15.16	2972.68	7.822	2792.8	41.36	2904.9
285	2935.93	14.597	2972.56	9.421	2759.97	46.993	2941.19	13.294	2975.2	6.651	2763.36	50.258	2885.63	22.957	2946.47	13.083	2669.88	62.218	2742.13	132.575	2971.99	8.582	2773.52	41.353	2937.96	15.444	2971.86	8.107	2782.57	42.879	2894.08	23.85	2946.11	13.523	2715.9	58.32	2937.39	13.634	2972.36	7.569	2775.78	45.76	2939.61	15.257	2972.46	7.864	2791.29	41.422	2903.8
286	2935.58	14.57	2972.43	9.531	2757.78	47.56	2940.67	13.338	2975.07	6.682	2760.87	50.746	2884.57	23.078	2946.2	13.123	2666.52	62.732	2739.49	133.931	2971.8	8.556	2771.74	41.704	2937.49	15.549	2971.62	8.134	2780.46	43.491	2893.2	24.11	2945.64	13.599	2713.05	58.267	2936.83	13.751	2972.19	7.581	2773.83	46.434	2939.14	15.413	2972.27	7.929	2789.18	41.196	2903.12
287	2935.11	14.618	2972.24	9.591	2755.54	47.779	2940.18	13.553	2974.9	6.717	2758.88	51.327	2883.48	23.191	2945.87	13.222	2663.59	63.414	2737.56	134.939	2971.69	8.593	2769.82	41.569	2937.06	15.631	2971.48	8.227	2778.45	43.849	2892.31	24.185	2945.23	13.696	2710.31	58.956	2936.33	13.735	2971.96	7.612	2771.92	46.301	2938.71	15.513	2972.09	7.994	2787.04	41.624	2902.36
288	2934.58	14.905	2972.08	9.629	2753.53	47.796	2939.87	13.58	2974.66	6.762	2757.08	51.609	2882.38	23.404	2945.61	13.237	2660.53	63.831	2734.96	136.253	2971.5	8.57	2767.5	42.056	2936.46	15.714	2971.36	8.228	2776.58	44.382	2891.29	24.573	2944.81	13.867	2708.07	58.972	2935.98	13.741	2971.84	7.666	2770.2	46.67	2938.26	15.503	2971.93	8.018	2785.35	41.871	2901.49
289	2934.23	14.89	2971.93	9.659	2751.69	47.883	2939.42	13.577	2974.54	6.744	2755.01	52.159	2881.42	23.443	2945.1	13.032	2657.47	64.414	2732.58	137.493	2971.39	8.562	2765.74	42.537	2936.1	15.737	2971.12	8.192	2774.4	44.666	2890.39	24.855	2944.32	14.169	2705.3	59.336	2935.56	13.738	2971.63	7.672	2768.04	47.207	2937.83	15.547	2971.72	8.052	2783.97	41.997	2900.59
290	2933.84	14.861	2971.8	9.678	2749.91	48.088	2938.94	13.613	2974.47	6.761	2752.66	52.654	2880.33	23.799	2944.7	13.06	2654.44	65.239	2730.31	138.719	2971.21	8.576	2764.06	42.824	2935.65	15.789	2970.87	8.29	2772.62	44.883	2889.43	25.007	2943.89	14.164	2702.61	60.197	2934.99	14.033	2971.47	7.736	2765.91	47.272	2937.44	15.633	2971.62	8.015	2781.9	42.306	2899.69
291	2933.27	14.975	2971.65	9.688	2747.64	48.576	2938.54	13.627	2974.34	6.814	2750.74	52.634	2879.32	24.061	2944.29	13.085	2651.69	65.832	2728.17	139.957	2971.05	8.613	2762.26	42.671	2934.98	16.22	2970.66	8.322	2770.4	44.992	2888.52	25.111	2943.42	14.315	2699.37	60.785	2934.39	13.907	2971.26	7.713	2763.69	48.117	2936.92	15.658	2971.44	8.031	2780.1	42.564	2898.7
292	2932.77	15.072	2971.47	9.707	2745.74	48.859	2938.18	13.66	2974.18	6.854	2748.25	53.386	2878.22	24.24	2943.92	13.216	2648.71	65.958	2725.97	140.963	2970.89	8.573	2760.31	43.041	2934.56	16.436	2970.51	8.374	2768.34	45.322	2887.8	25.336	2942.89	14.577	2696.52	61.347	2933.76	13.966	2971.06	7.767	2761.58	48.632	2936.54	15.793	2971.26	8.099	2778.25	42.893	2897.87
293	2932.19	15.087	2971.26	9.775	2743.47	49.503	2937.71	13.586	2974.07	6.851	2746	53.664	2877.5	24.397	2943.5	13.569	2645.31	66.486	2723.36	142.136	2970.66	8.663	2758.36	43.168	2934	16.534	2970.38	8.377	2766.48	45.599	2886.79	25.573	2942.5	14.642	2694.36	61.978	2933.26	14.04	2970.89	7.812	2759.69	48.632	2936.17	15.826	2971.04	8.202	2776.67	43.364	2897.1
294	2931.72	15.172	2971.15	9.774	2741.17	50.006	2937.23	13.836	2973.87	6.9	2744.11	54.174	2876.52	24.716	2943.01	13.775	2642.76	66.822	2721.36	143.102	2970.45	8.739	2756.63	43.174	2933.58	16.639	2970.24	8.33	2764.43	46.069	2885.65	25.96	2942.07	14.61	2691.77	62.177	2932.68	14.088	2970.71	7.841	2757.25	48.794	2935.74	15.877	2970.89	8.193	2774.51	43.827	2896.24
295	2931.15	15.215	2970.91	9.89	2738.39	50.654	2936.85	13.805	2973.64	6.977	2742.03	54.433	2875.55	24.796	2942.6	14.011	2640.03	67.237	2719.16	144.223	2970.31	8.759	2754.78	43.378	2933.15	16.803	2970.1	8.409	2762.82	46.035	2884.52	26.012	2941.61	14.667	2689.37	62.887	2932.21	14.103	2970.53	7.891	2755.72	48.91	2935.3	15.85	2970.68	8.234	2772.68	44.489	2895.52
296	2930.7	15.347	2970.62	9.999	2735.96	51.289	2936.23	14.059	2973.55	6.936	2739.76	54.438	2874.42	24.931	2942.05	14.237	2637.67	67.5	2717.53	145.025	2970.04	8.785	2753.11	43.597	2932.84	16.802	2969.88	8.439	2760.78	46.34	2883.52	26.441	2941.17	14.619	2686.98	63.017	2931.67	14.243	2970.41	7.801	2753.49	49.427	2934.96	15.81	2970.51	8.199	2770.94	45.126	2894.68
297	2930.15	15.368	2970.48	10.032	2733.9	51.476	2935.93	14.087	2973.37	6.894	2737.53	54.623	2873.55	25.015	2941.62	14.328	2635.16	67.684	2715.35	145.948	2969.8	8.841	2751.1	44.112	2932.48	16.779	2969.7	8.486	2758.82	46.587	2882.71	26.697	2940.69	14.746	2684.91	63.452	2931.07	14.257	2970.24	7.896	2750.81	50.625	2934.56	15.888	2970.43	8.233	2768.48	45.436	2893.82
298	2929.6	15.358	2970.28	10.068	2731.61	51.959	2935.47	14.207	2973.28	6.895	2735.32	55.319	2872.88	25.037	2941.24	14.549	2632.72	67.673	2713.32	146.547	2969.62	8.832	2748.85	44.334	2931.92	16.866	2969.48	8.544	2756.78	46.477	2881.97	26.793	2940.22	15.087	2682.24	63.631	2930.52	14.411	2970.04	7.968	2748.9	51.057	2934.02	16.011	2970.22	8.26	2766.51	45.704	2892.89
299	2929.08	15.479	2970.17	10.121	2729.64	52.434	2935.01	14.286	2973.15	6.895	2733.44	55.885	2871.66	25.432	2940.85	14.697	2630.5	68.061	2711.58	147.217	2969.43	8.818	2746.83	44.694	2931.41	16.879	2969.3	8.558	2755.11	46.849	2881.21	27.138	2939.82	15.159	2679.52	64.325	2930.09	14.551	2969.82	8.086	2746.6	51.322	2933.52	16.18	2970.1	8.299	2764.79	45.811	2891.93
300	2928.57	15.603	2969.98	10.16	2727.83	52.709	2934.6	14.321	2973	6.954	2731.32	56.384	2870.71	25.532	2940.52	14.801	2628.05	68.761	2709.7	148.265	2969.26	8.906	2744.7	44.533	2930.83	17.139	2969.18	8.526	2752.85	47.299	2880.22	27.271	2939.35	15.202	2677.09	64.719	2929.48	14.644	2969.63	8.158	2744.71	51.457	2933.17	16.347	2969.86	8.344	2762.8	46.265	2891.1
301	2928.1	15.749	2969.74	10.146	2725.61	53.157	2934.22	14.479	2972.91	6.895	2729.42	56.724	2869.64	25.761	2940.22	14.939	2625.46	69.202	2707.69	149.199	2969.06	8.964	2742.77	44.784	2930.5	17.168	2968.99	8.504	2750.95	47.605	2879.52	27.275	2938.91	15.253	2674.36	65.235	2928.94	14.769	2969.45	8.111	2742.3	51.84	2932.68	16.387	2969.77	8.34	2760.94	46.563	2890.23
302	2927.59	15.75	2969.6	10.236	2723.38	53.209	2933.88	14.541	2972.79	6.917	2727.32	57.283	2868.9	25.708	2939.82	15.111	2623.05	69.717	2706	150.064	2968.92	9.059	2740.71	44.965	2929.92	17.32	2968.86	8.467	2749.08	47.785	2878.3	27.297	2938.48	15.301	2671.71	65.77	2928.3	14.975	2969.25	8.098	2739.92	52.252	2932.4	16.52	2969.61	8.37	2759.11	46.928	2889.35
303	2927.06	15.824	2969.35	10.303	2721	53.294	2933.66	14.621	2972.67	6.893	2724.9	57.439	2867.84	25.93	2939.46	15.227	2619.8	70.415	2703.41	151.479	2968.73	9.139	2738.48	45.637	2929.36	17.458	2968.7	8.456	2747.32	48.118	2877.29	27.447	2938.02	15.316	2668.93	66.177	2927.73	15.252	2969.05	8.103	2737.9	52.951	2932.03	16.558	2969.44	8.419	2757.13	47.387	2888.48
304	2926.58	15.913	2969.07	10.329	2718.94	53.094	2933.19	14.581	2972.47	6.923	2722.41	57.769	2866.68	25.988	2939.07	15.335	2616.94	71.319	2701.15	152.711	2968.52	9.184	2736.7	45.397	2928.9	17.38	2968.48	8.427	2745.37	47.937	2876.31	27.616	2937.64	15.525	2665.88	66.446	2927.26	15.301	2968.8	8.063	2735.49	53.521	2931.47	16.568	2969.2	8.455	2755.13	47.974	2887.77
305	2926.06	15.896	2968.9	10.308	2716.69	53.338	2932.74	14.616	2972.22	6.96	2720.25	58.601	2865.57	26.059	2938.68	15.362	2614.67	71.453	2699.36	153.614	2968.37	9.19	2734.4	45.578	2928.42	17.379	2968.29	8.502	2743.47	48.144	2875.2	28.039	2937.26	15.674	2663.38	66.673	2926.79	15.372	2968.58	8.094	2733.58	53.912	2930.98	16.647	2968.97	8.448	2753.2	48.449	2886.79
306	2925.69	15.923	2968.77	10.367	2714.31	53.622	2932.37	14.664	2972.11	6.998	2717.76	58.973	2864.73	26.308	2938.03	15.635	2611.74	72.603	2696.68	155.209	2968.17	9.12	2732.15	46.111	2928.03	17.508	2968.15	8.559	2741.77	48.461	2874.15	28.11	2936.89	15.729	2661.07	67.316	2926.34	15.394	2968.38	8.09	2731.35	53.969	2930.38	16.816	2968.8	8.467	2751.37	48.743	2885.63
307	2925.14	15.846	2968.63	10.405	2712.25	54.057	2931.87	14.713	2971.91	6.952	2715.75	59.038	2863.68	26.356	2937.58	15.655	2609.37	73.074	2695.13	156.092	2968.01	9.146	2730.32	46.758	2927.6	17.436	2967.97	8.653	2739.66	48.582	2872.97	27.898	2936.44	15.927	2659.14	67.408	2925.88	15.466	2968.19	8.052	2729.11	53.752	2929.9	16.914	2968.61	8.51	2749.04	48.549	2884.67
308	2924.66	15.868	2968.38	10.521	2710.36	53.735	2931.45	14.708	2971.74	6.997	2713.17	59.574	2862.65	26.356	2937.17	15.774	2606.89	73.478	2693.1	157.153	2967.81	9.135	2728.36	46.893	2927.29	17.411	2967.78	8.633	2737.99	48.882	2872.13	28.13	2936	15.962	2656.35	68.191	2925.42	15.452	2968.04	8.05	2727.07	53.48	2929.32	17.088	2968.37	8.49	2747.07	48.843	2883.78
309	2924.28	16.108	2968.25	10.506	2708.36	54.41	2931.01	14.61	2971.65	6.974	2711.11	59.692	2861.84	26.475	2936.88	15.768	2604.39	73.988	2691.44	158.067	2967.66	9.085	2725.78	47.98	2926.74	17.577	2967.62	8.614	2735.91	48.797	2870.82	28.311	2935.55	15.903	2653.86	68.758	2924.83	15.495	2967.9	8.159	2725.18	53.366	2928.78	17.153	2968.2	8.545	2745.37	49.12	2883.06
310	2923.85	16.115	2968.11	10.467	2706.54	54.476	2930.4	14.787	2971.45	7.011	2708.94	60.302	2860.59	26.555	2936.37	15.814	2601.61	74.805	2689.31	159.224	2967.41	9.073	2723.72	48.355	2926.35	17.707	2967.51	8.675	2734.32	49.119	2869.86	28.412	2935.03	16.139	2651.41	68.772	2924.35	15.614	2967.74	8.16	2723.26	54.029	2928.42	17.255	2968.02	8.629	2743.92	48.864	2882.1
311	2923.29	16.076	2967.85	10.534	2704.08	54.79	2929.95	14.844	2971.32	7.032	2706.81	60.814	2859.68	26.901	2936.02	15.784	2598.67	75.405	2687.3	160.195	2967.34	9.096	2721.73	49.325	2925.92	17.732	2967.35	8.729	2732.21	49.257	2869.02	28.721	2934.61	16.3	2648.94	69.606	2923.67	15.93	2967.58	8.211	2721.19	54.163	2928.03	17.325	2967.89	8.637	2742.07	49.239	2881.17
312	2922.74	16.152	2967.62	10.487	2701.69	55.322	2929.5	14.991	2971.22	7.038	2704.47	61.3	2858.82	27.011	2935.61	15.853	2596.25	75.528	2685.47	160.983	2967.21	9.156	2719.48	49.885	2925.41	17.755	2967.13	8.843	2730.41	49.519	2868.06	28.99	2934.28	16.262	2646.73	69.926	2923.31	16.033	2967.43	8.316	2719.17	54.25	2927.58	17.465	2967.69	8.575	2740.06	49.445	2880.39
313	2922.16	16.126	2967.48	10.467	2699.59	55.371	2929.04	15.16	2970.99	7.027	2702.57	61.469	2857.9	27.18	2935.22	16.045	2593.39	76.047	2683.13	162.346	2967.02	9.22	2717.68	50.005	2924.88	17.965	2966.98	8.818	2728.4	50.136	2866.99	29.103	2933.94	16.242	2644.34	69.933	2922.89	16.007	2967.26	8.329	2717.28	54.293	2927.17	17.799	2967.53	8.612	2738.1	49.81	2879.58
314	2921.67	16.072	2967.3	10.549	2697.64	56.072	2928.56	15.135	2970.8	7.105	2700.65	61.773	2856.69	27.385	2934.69	16.154	2590.92	76.084	2681.14	163.153	2966.82	9.179	2715.3	50.955	2924.54	18.093	2966.8	8.865	2726.64	50.247	2865.98	29.326	2933.61	16.275	2641.91	70.185	2922.26	16.038	2966.99	8.328	2715.18	54.507	2926.65	17.857	2967.37	8.663	2736.04	49.946	2878.75
315	2921.11	16.063	2967.16	10.579	2695.46	56.438	2928.29	15.064	2970.71	7.09	2698.68	61.476	2855.59	27.646	2934.29	16.254	2588.7	76.151	2679.38	163.773	2966.66	9.239	2713.59	51.218	2924.07	18.271	2966.63	8.882	2724.68	50.656	2865.14	29.712	2933.21	16.282	2638.93	70.765	2921.68	15.989	2966.82	8.462	2712.89	54.54	2926.27	17.853	2967.19	8.622	2733.91	50.43	2877.81
316	2920.46	16.195	2967.01	10.544	2693.43	56.388	2927.92	15.136	2970.59	7.17	2696.82	61.396	2854.52	27.922	2933.87	16.319	2585.97	76.901	2677.31	165.01	2966.48	9.34	2711.69	51.782	2923.49	18.309	2966.45	8.886	2722.2	50.951	2864.01	30.022	2932.79	16.475	2636.7	70.829	2921.04	16.042	2966.69	8.461	2710.86	55.089	2925.86	18.225	2967.08	8.651	2732.37	51.06	2876.84
317	2919.93	16.258	2966.8	10.581	2691.06	56.555	2927.49	15.12	2970.41	7.141	2694.41	62.064	2853.62	28.012	2933.51	16.301	2583.83	77.052	2675.62	165.773	2966.3	9.394	2709.95	52.073	2923.12	18.372	2966.27	8.892	2720.04	51.046	2863.24	30.193	2932.19	16.446	2634.14	71.301	2920.32	16.164	2966.5	8.455	2708.68	55.842	2925.31	18.382	2966.92	8.636	2730.5	51.418	2876.07
318	2919.38	16.397	2966.6	10.626	2688.74	56.762	2926.91	15.25	2970.24	7.176	2691.95	62.656	2852.75	27.895	2933	16.505	2581.46	77.727	2673.75	166.873	2966.12	9.491	2707.55	52.484	2922.62	18.367	2966.12	8.865	2718.3	51.29	2862.33	30.37	2931.67	16.522	2631.33	71.792	2919.85	16.262	2966.3	8.532	2706.65	56.071	2924.81	18.433	2966.8	8.662	2728.85	51.535	2875.2
319	2918.86	16.608	2966.51	10.634	2686.36	57.069	2926.46	15.32	2970.11	7.146	2689.18	63.219	2851.49	27.745	2932.61	16.714	2579.58	77.793	2672.36	167.355	2965.92	9.609	2705.59	52.418	2922.2	18.544	2965.97	8.935	2716.08	51.806	2861.61	30.576	2931.26	16.54	2629.36	72.111	2919.21	16.38	2966.01	8.481	2704.25	56.069	2924.38	18.524	2966.67	8.646	2727.05	51.843	2874.31
320	2918.08	16.849	2966.3	10.655	2684.25	56.882	2925.95	15.468	2969.97	7.117	2687.03	63.616	2850.55	28.094	2932.17	16.727	2577.05	78.703	2670.37	168.221	2965.72	9.685	2703.48	52.498	2921.76	18.593	2965.8	8.936	2714.27	51.989	2860.85	30.475	2930.84	16.636	2626.45	72.475	2918.67	16.609	2965.79	8.559	2702.75	56.261	2924.06	18.61	2966.47	8.744	2725.35	51.825	2873.67
321	2917.49	16.913	2966.15	10.686	2682.28	57.41	2925.6	15.539	2969.79	7.121	2684.63	64.013	2849.5	28.363	2931.6	16.686	2574.52	78.916	2668.12	169.09	2965.57	9.749	2700.8	52.678	2921.32	18.661	2965.66	8.933	2712.43	52.077	2859.81	30.447	2930.62	16.628	2623.36	73.161	2918.08	16.776	2965.57	8.62	2700.46	56.983	2923.49	18.874	2966.25	8.808	2723.52	52.151	2872.8
322	2917.02	16.918	2965.97	10.695	2679.78	57.801	2925.13	15.501	2969.67	7.163	2683.19	64.219	2848.42	28.639	2931.28	16.801	2572.23	78.994	2666.51	169.702	2965.38	9.804	2698.88	52.748	2920.9	18.646	2965.54	8.926	2710.62	52.278	2859.06	30.461	2930.14	16.585	2621.16	73.613	2917.53	16.874	2965.43	8.667	2698.02	57.324	2922.89	19.027	2966.09	8.867	2721.21	52.257	2871.85
323	2916.51	17.007	2965.76	10.734	2677.75	58.445	2924.75	15.616	2969.45	7.263	2681.21	64.641	2847.45	28.736	2930.87	16.764	2569.39	78.961	2664.57	170.45	2965.23	9.862	2697.02	52.788	2920.37	18.729	2965.31	8.991	2708.35	52.162	2858.26	30.503	2929.62	16.537	2618.27	73.935	2917.03	16.767	2965.29	8.662	2696.39	57.139	2922.45	19.106	2965.87	9.007	2719.14	52.954	2870.93
324	2916.03	16.964	2965.57	10.802	2675.68	58.553	2924.28	15.843	2969.36	7.237	2679.1	65.065	2846.24	28.994	2930.47	16.788	2566.75	79.651	2662.48	171.406	2965.09	9.903	2695.12	53.165	2920.03	18.679	2965.15	8.902	2706.21	52.642	2857.32	30.582	2929.22	16.645	2616.11	74.706	2916.34	16.791	2965.09	8.698	2694.63	57.17	2921.95	19.242	2965.71	8.995	2716.89	53.005	2869.98
325	2915.62	17.091	2965.43	10.784	2673.78	58.919	2923.78	15.887	2969.29	7.266	2676.78	65.287	2845.1	29.157	2930.07	16.893	2564.11	80.046	2660.36	172.552	2964.85	9.972	2692.89	54.036	2919.53	18.764	2965.02	8.952	2704.32	53.187	2856.53	30.698	2928.7	16.827	2613.39	75.496	2915.82	17.042	2964.93	8.723	2691.89	57.481	2921.41	19.461	2965.56	8.969	2714.6	53.842	2869.15
326	2915.09	17.294	2965.22	10.897	2671.55	59.695	2923.19	16.015	2969.19	7.297	2674.52	65.512	2844.22	29.177	2929.77	16.981	2561.53	80.15	2658.46	173.346	2964.7	9.98	2690.84	54.426	2919.04	18.882	2964.8	8.923	2702.19	53.862	2855.63	30.908	2928.16	16.819	2610.27	76.08	2915.13	17.029	2964.72	8.769	2689.8	57.661	2921.03	19.557	2965.44	8.986	2712.61	54.14	2868.24
327	2914.69	17.467	2965.06	10.972	2669.09	59.751	2922.77	16.077	2969.02	7.337	2672.25	65.724	2842.92	29.487	2929.33	17.071	2558.98	80.955	2656.58	174.487	2964.5	9.996	2689.09	54.485	2918.58	19.061	2964.68	9.019	2699.89	53.979	2854.38	30.793	2927.45	16.985	2607.9	76.356	2914.62	17.159	2964.56	8.714	2687.4	58.061	2920.68	19.623	2965.3	9.001	2710.67	54.511	2867.4
328	2914.24	17.563	2964.9	11.005	2667.15	60.226	2922.34	16.258	2968.91	7.355	2669.9	66.596	2841.75	29.782	2928.94	17.159	2556.36	81.674	2654.77	175.421	2964.27	10.012	2687.23	54.886	2917.95	19.455	2964.56	9.066	2697.82	54.497	2853.19	30.973	2927.15	16.98	2606.02	76.729	2914.11	17.237	2964.33	8.736	2684.96	58.554	2920.12	19.742	2965.12	9.028	2708.61	54.957	2866.55
329	2913.58	17.766	2964.7	11.044	2665.22	60.08	2921.82	16.488	2968.77	7.376	2667.66	66.383	2840.81	29.923	2928.41	17.27	2553.68	81.698	2652.66	176.405	2964.11	10.073	2685.08	54.959	2917.65	19.57	2964.33	9.088	2695.62	54.565	2852.33	31.274	2926.68	17.124	2603.35	76.809	2913.62	17.208	2964.23	8.733	2683.03	58.745	2919.67	19.777	2964.96	9.062	2706.28	55.033	2865.64
330	2913.14	17.889	2964.5	11.062	2663.28	59.941	2921.37	16.444	2968.64	7.342	2665.91	66.487	2839.55	30.131	2928.06	17.332	2551.16	81.734	2650.61	177.29	2963.98	10.088	2683.11	55.261	2917.19	19.632	2964.13	9.115	2693.49	54.631	2851.29	31.482	2926.31	17.175	2600.52	77.39	2913.01	17.166	2964.05	8.807	2681.18	58.699	2919.19	19.895	2964.84	9.147	2704.62	55.45	2864.68
331	2912.6	17.948	2964.27	11.094	2660.73	60.835	2921	16.591	2968.47	7.386	2663.91	66.562	2838.53	30.112	2927.63	17.494	2548.18	82.503	2648.2	178.559	2963.82	10.189	2680.97	55.622	2916.77	19.745	2964.03	9.131	2691.38	54.913	2850.37	31.465	2925.88	17.287	2597.94	77.518	2912.48	17.209	2963.85	8.87	2678.96	59.262	2918.64	19.911	2964.75	9.168	2702.15	56.368	2863.92
332	2912.09	17.917	2964.02	11.06	2658.57	60.667	2920.66	16.724	2968.39	7.445	2661.71	66.864	2837.31	30.612	2927.17	17.85	2545.76	82.855	2646.3	179.535	2963.69	10.268	2678.95	56.148	2916.22	19.808	2963.83	9.112	2689.1	55.51	2849.37	31.547	2925.48	17.337	2595.37	77.696	2912.02	17.161	2963.7	8.89	2676.39	59.499	2918.14	19.931	2964.53	9.254	2700.3	56.572	2863.16
333	2911.6	18.087	2963.89	11.025	2655.9	61.396	2920.23	16.77	2968.22	7.467	2659.71	67.361	2836.46	30.757	2926.76	17.881	2542.45	83.199	2643.55	180.9	2963.55	10.322	2677.07	56.436	2915.6	20.014	2963.75	9.084	2686.83	55.787	2848.19	31.464	2924.96	17.527	2593.45	77.748	2911.49	17.345	2963.49	8.919	2673.93	59.789	2917.54	20.002	2964.31	9.282	2698.24	56.986	2862.31
334	2911.16	18.172	2963.74	11.034	2654.28	61.486	2919.78	16.839	2968.04	7.415	2657.99	67.371	2835.38	30.604	2926.25	18.193	2539.66	83.846	2641.46	181.987	2963.39	10.321	2675.11	56.34	2915	19.991	2963.63	9.064	2684.6	56.092	2847.29	31.673	2924.5	17.737	2591	78.369	2910.97	17.476	2963.32	9.015	2671.27	60.228	2917.02	20.043	2964.15	9.347	2696.69	56.989	2861.46
335	2910.56	18.287	2963.6	11.084	2652.24	62.086	2919.35	16.956	2967.84	7.5	2655.79	68.033	2834.51	30.608	2925.73	18.247	2536.66	84.506	2639.27	183.097	2963.2	10.302	2673.1	56.533	2914.65	19.943	2963.52	9.001	2682.25	55.763	2846.27	31.966	2924.11	17.78	2588.14	79.106	2910.25	17.556	2963.12	9.024	2669.15	60.496	2916.59	20.069	2964.01	9.326	2694.5	56.777	2860.42
336	2910.08	18.324	2963.42	11.098	2650.17	61.856	2918.84	16.844	2967.65	7.583	2653.7	68.128	2833.58	30.814	2925.22	18.586	2533.96	85.331	2637.28	184.21	2963.09	10.331	2671.16	56.52	2914.14	19.984	2963.34	8.946	2680.52	55.899	2845.2	32.135	2923.65	17.797	2585.55	79.182	2909.74	17.681	2962.86	9.159	2667.65	60.717	2915.99	20.199	2963.87	9.291	2692.38	57.596	2859.34
337	2909.62	18.39	2963.19	11.136	2647.63	61.923	2918.49	16.91	2967.54	7.626	2651.67	68.379	2832.54	31.143	2924.87	18.766	2530.91	85.321	2634.52	185.576	2962.9	10.389	2668.68	56.977	2913.51	20.032	2963.14	8.924	2678.72	56.115	2844.21	32.255	2923.27	17.937	2583.14	79.589	2909.3	17.754	2962.67	9.248	2665.57	61.264	2915.42	20.152	2963.72	9.252	2690.55	58.059	2858.41
338	2909.08	18.404	2962.99	11.207	2645.32	62.586	2918.02	17.02	2967.37	7.627	2649.9	68.682	2831.39	31.168	2924.42	18.841	2528.19	85.992	2632.63	186.562	2962.68	10.36	2666.42	57.011	2913.01	20.023	2962.93	9.001	2676.25	56.732	2843.39	32.238	2922.67	18.161	2580.51	79.913	2908.8	17.769	2962.45	9.306	2663.12	61.31	2914.89	20.151	2963.51	9.315	2688.5	58.262	2857.3
339	2908.45	18.609	2962.83	11.162	2643.01	62.635	2917.56	17.231	2967.14	7.655	2647.48	68.848	2830.38	31.455	2924.03	18.991	2525.35	87.489	2630.47	188.099	2962.49	10.371	2664.34	57.107	2912.52	20.1	2962.77	8.979	2674.02	56.901	2842.27	32.559	2922.22	18.332	2577.89	80.318	2908.18	17.848	2962.31	9.337	2660.38	61.335	2914.41	20.224	2963.37	9.296	2686.26	58.581	2856.54
340	2907.73	18.681	2962.66	11.254	2640.18	62.521	2916.93	17.37	2967.06	7.691	2645.15	69.283	2829.23	31.537	2923.66	19.212	2523.06	87.947	2628.74	188.834	2962.41	10.379	2662.34	57.239	2912.06	20.234	2962.58	8.935	2672.21	57.164	2841.27	32.731	2921.69	18.426	2575.35	80.768	2907.72	17.967	2962.12	9.352	2658.11	61.831	2913.98	20.366	2963.15	9.37	2684.05	59.315	2855.9
341	2907.23	18.805	2962.48	11.254	2638.18	62.884	2916.45	17.359	2966.91	7.73	2642.85	69.267	2828.09	31.659	2923.19	19.27	2520.39	88.495	2626.61	189.806	2962.3	10.411	2659.73	57.178	2911.58	20.311	2962.42	8.943	2669.87	57.861	2840.41	32.966	2921.24	18.508	2573.16	81.279	2907.18	18.033	2961.93	9.361	2655.61	62.435	2913.54	20.465	2963.06	9.445	2681.77	59.909	2854.89
342	2906.55	18.895	2962.37	11.26	2635.97	62.743	2916.08	17.47	2966.74	7.688	2640.05	69.818	2826.87	31.848	2922.74	19.438	2517.95	89.183	2624.69	190.875	2962.14	10.454	2657.68	57.513	2911.1	20.331	2962.25	8.94	2668.27	58.026	2839.5	33.343	2920.8	18.565	2570.66	82.372	2906.69	18.057	2961.73	9.333	2653.08	62.916	2913.15	20.536	2962.94	9.495	2679.8	60.178	2853.85
343	2906.04	18.871	2962.23	11.303	2633.68	63.21	2915.59	17.41	2966.58	7.74	2637.71	70.196	2825.48	32.108	2922.31	19.503	2515.01	90.16	2622.17	192.458	2961.95	10.485	2655.16	57.638	2910.6	20.479	2962.08	8.948	2665.94	58.818	2838.62	33.505	2920.23	18.682	2567.98	82.335	2906.14	18.199	2961.56	9.365	2651.44	63.123	2912.56	20.662	2962.74	9.534	2677.7	60.166	2853.01
344	2905.37	18.917	2962.06	11.337	2631.04	63.428	2915.2	17.56	2966.41	7.707	2635.25	70.239	2824.45	32.265	2921.99	19.531	2512.34	90.129	2619.96	193.503	2961.79	10.568	2652.41	57.996	2910.04	20.669	2961.94	8.967	2662.91	59.346	2837.83	33.577	2919.8	18.655	2565.28	82.658	2905.59	18.291	2961.39	9.372	2649.44	63.131	2912.15	20.827	2962.54	9.56	2675.64	60.775	2852.17
345	2904.73	19.114	2961.88	11.323	2629.13	63.431	2914.72	17.651	2966.26	7.692	2632.91	70.506	2823.4	32.508	2921.52	19.708	2509.66	91.128	2617.45	195.098	2961.66	10.523	2650.34	58.321	2909.52	20.705	2961.78	8.982	2660.7	59.427	2836.78	33.534	2919.35	18.725	2562.6	82.889	2904.96	18.579	2961.15	9.392	2647.29	63.365	2911.77	21.002	2962.37	9.585	2673.77	60.869	2851.16
346	2904.18	19.229	2961.7	11.289	2626.62	63.935	2914.18	17.653	2966.07	7.729	2630.52	70.995	2822.22	32.779	2920.97	19.679	2507.19	92.347	2615.3	196.589	2961.46	10.564	2647.62	58.905	2909.16	20.73	2961.6	9.038	2658.54	59.561	2835.71	33.69	2918.88	18.734	2560.31	82.776	2904.56	18.622	2960.97	9.401	2644.9	63.825	2911.22	21.21	2962.26	9.601	2671.73	61.421	2850.15
347	2903.67	19.16	2961.45	11.328	2624.63	63.786	2913.82	17.644	2965.93	7.763	2628.43	71.047	2820.91	32.886	2920.61	19.802	2504.46	92.63	2613.16	197.618	2961.3	10.569	2645.63	59.292	2908.81	20.778	2961.45	9.054	2656.27	59.967	2834.71	33.939	2918.49	18.732	2557.8	82.803	2904.1	18.646	2960.8	9.503	2642.37	64.453	2910.68	21.363	2962.05	9.593	2669.48	61.964	2849.29
348	2903.09	19.33	2961.27	11.347	2622.17	64.439	2913.45	17.812	2965.71	7.805	2626.46	71.521	2819.94	32.988	2920.24	19.803	2501.24	93.017	2610.6	198.923	2961.18	10.547	2642.96	59.143	2908.3	20.937	2961.24	9.101	2654.06	60.814	2833.69	34.166	2917.96	18.863	2555.37	82.998	2903.7	18.7	2960.56	9.645	2640.44	64.961	2910.21	21.457	2961.88	9.594	2667.31	62.207	2848.4
349	2902.67	19.338	2961.16	11.337	2619.88	64.364	2913	17.967	2965.57	7.89	2624.24	71.749	2818.78	33.154	2919.9	19.983	2498.36	93.647	2608.22	200.217	2960.97	10.664	2641.11	59.199	2907.77	21.061	2961.09	9.123	2651.99	60.663	2832.56	34.388	2917.69	18.891	2553.53	83.083	2903.2	18.942	2960.3	9.752	2637.78	65.153	2909.78	21.644	2961.76	9.671	2665.24	62.119	2847.59
350	2902.16	19.515	2960.94	11.463	2617.56	64.722	2912.49	18.087	2965.47	7.938	2621.79	71.729	2817.67	33.456	2919.49	19.999	2495.52	93.55	2606.02	201.222	2960.71	10.771	2639.31	59.547	2907.37	21.3	2960.96	9.18	2649.66	60.757	2831.33	34.533	2917.27	18.89	2551.18	83.951	2902.68	19.068	2960.16	9.762	2636.06	65.497	2909.24	21.735	2961.65	9.678	2663.27	62.438	2846.74
351	2901.64	19.58	2960.85	11.528	2615.2	64.895	2911.85	18.199	2965.37	7.982	2619.89	72.037	2816.65	33.559	2919.02	20.007	2492.11	94.114	2603.44	202.8	2960.52	10.736	2637	59.664	2906.99	21.284	2960.79	9.247	2647.8	61.461	2830.49	34.627	2916.89	18.99	2549.12	83.695	2902.06	19.063	2959.9	9.817	2633.81	65.673	2908.62	22.045	2961.49	9.68	2661.65	62.66	2845.75
352	2901.08	19.549	2960.61	11.629	2613.1	65.383	2911.45	18.236	2965.24	7.985	2617.73	72.343	2815.72	33.747	2918.58	20.041	2489.5	94.67	2601.19	203.959	2960.38	10.771	2634.85	59.597	2906.4	21.359	2960.62	9.295	2645.34	62.532	2829.62	34.658	2916.56	18.911	2546.62	83.981	2901.58	19.141	2959.71	9.938	2631.96	66.104	2908.09	21.999	2961.2	9.691	2659.42	63.024	2844.93
353	2900.4	19.698	2960.46	11.749	2610.79	66.114	2910.96	18.311	2965.12	8.002	2615.74	72.721	2814.7	33.766	2918.25	20.087	2487.15	95.408	2599.19	205.109	2960.18	10.734	2632.28	59.846	2905.87	21.537	2960.52	9.285	2643.32	63.095	2828.82	34.851	2916.1	18.974	2544.22	84.513	2900.85	19.364	2959.53	9.958	2629.9	66.87	2907.6	22.042	2961.01	9.776	2657.16	62.75	2844.06
354	2899.83	19.884	2960.27	11.869	2608.6	67.168	2910.52	18.405	2964.98	8.033	2612.97	73.396	2813.78	34.025	2917.78	20.05	2484.38	95.885	2596.83	206.133	2959.87	10.722	2629.99	60.519	2905.39	21.527	2960.35	9.333	2641.75	63.173	2827.74	34.987	2915.73	19.07	2541.9	85.123	2900.21	19.39	2959.25	10.043	2627.97	67.117	2907.06	22.144	2960.8	9.909	2655.44	62.91	2843.3
355	2899.07	19.989	2960.09	11.9	2606.03	67.617	2910.08	18.412	2964.77	8.069	2611.08	73.894	2812.36	34.124	2917.35	19.994	2481.84	96.059	2594.92	206.944	2959.7	10.735	2627.18	61.355	2904.91	21.633	2960.11	9.361	2639.89	63.428	2827.01	35.029	2915.37	19.049	2539.17	85.857	2899.62	19.587	2959.14	10.171	2625.4	67.152	2906.61	22.196	2960.62	9.889	2653.34	63.199	2842.45
356	2898.58	19.97	2959.94	11.985	2604.1	67.835	2909.51	18.522	2964.58	8.059	2609.08	74.239	2811.07	34.386	2916.82	20.064	2478.48	96.779	2592.35	208.364	2959.5	10.8	2625.09	61.705	2904.27	21.808	2959.97	9.315	2637.74	63.558	2826.22	35.24	2915.05	19.098	2537.17	86.266	2898.85	19.782	2958.9	10.203	2623.3	67.141	2906.16	22.363	2960.51	9.873	2651.3	63.709	2841.6
357	2898.17	20.073	2959.72	11.981	2601.45	68.098	2908.94	18.705	2964.44	8.029	2606.99	74.333	2809.85	34.578	2916.3	20.256	2476.25	97.537	2590.46	209.506	2959.34	10.75	2623.02	62.129	2903.83	21.946	2959.81	9.3	2635.33	64.284	2824.84	35.814	2914.57	19.131	2534.97	86.784	2898.36	19.825	2958.67	10.254	2620.95	67.431	2905.62	22.621	2960.4	9.899	2649.66	64.125	2840.74
358	2897.6	20.032	2959.55	11.979	2598.86	68.21	2908.56	18.827	2964.3	8.061	2604.58	74.98	2809	34.501	2915.95	20.221	2473.63	97.975	2588.84	210.34	2959.1	10.83	2621.28	62.635	2903.38	22.074	2959.68	9.33	2633.13	64.186	2823.65	35.991	2914.07	19.207	2532.52	87.122	2897.73	19.976	2958.45	10.283	2618.76	67.617	2905.14	22.588	2960.26	9.87	2647.7	64.382	2839.68
359	2896.92	20.173	2959.32	11.912	2596.53	69.237	2908.13	18.728	2964.17	8.044	2602.39	75.699	2808.04	34.744	2915.48	20.227	2470.48	98.487	2586.38	211.499	2958.91	10.861	2619.28	62.653	2902.78	22.151	2959.59	9.343	2630.83	64.603	2822.82	36.265	2913.74	19.276	2530.11	87.505	2897.11	20.075	2958.34	10.299	2616.83	67.69	2904.6	22.686	2960.09	9.949	2645.96	64.504	2838.62
360	2896.43	20.285	2959.14	11.924	2594.86	69.296	2907.62	18.703	2963.93	8.081	2600.26	75.798	2806.77	34.952	2915.05	20.44	2468.6	98.431	2584.66	211.75	2958.8	10.893	2616.98	63.002	2902.26	22.22	2959.39	9.416	2628.84	64.666	2821.88	36.546	2913.38	19.244	2527.6	87.801	2896.46	20.241	2958.18	10.3	2614.5	68.359	2904.01	22.785	2959.92	10.06	2643.74	64.762	2837.6
361	2895.93	20.35	2958.91	11.863	2592.51	69.698	2907.18	18.792	2963.68	8.134	2597.47	76.49	2805.72	34.995	2914.63	20.565	2466.08	99.437	2582.61	213.045	2958.58	10.948	2615.27	63.306	2901.57	22.387	2959.19	9.401	2626.12	64.7	2820.67	36.719	2912.99	19.371	2525.37	87.975	2896.02	20.379	2957.97	10.41	2612.56	68.571	2903.54	22.963	2959.77	10.18	2641.73	65.292	2836.56
362	2895.28	20.374	2958.73	11.888	2590.39	69.513	2906.66	18.972	2963.49	8.27	2595.56	76.973	2804.7	34.973	2914.18	20.769	2463.69	100.256	2581.02	213.878	2958.44	11	2613.45	63.599	2901.05	22.251	2959.04	9.469	2624.11	64.852	2819.7	36.923	2912.54	19.496	2522.53	87.907	2895.41	20.441	2957.87	10.393	2610.03	69.078	2903.1	22.973	2959.55	10.206	2639.71	65.778	2835.34
363	2894.86	20.559	2958.56	11.953	2588.23	69.286	2906.13	19.226	2963.36	8.312	2593.09	77.382	2803.62	35.35	2913.78	20.802	2461.6	100.525	2579.6	214.347	2958.24	11.127	2611.24	63.952	2900.61	22.312	2958.89	9.439	2622.15	65.077	2818.77	37.249	2912.01	19.525	2519.91	87.893	2894.77	20.336	2957.69	10.409	2607.48	69.81	2902.5	22.996	2959.3	10.223	2637.73	66.237	2834.45
364	2894.41	20.687	2958.42	11.982	2585.69	69.505	2905.74	19.297	2963.28	8.321	2590.76	78.004	2802.34	35.795	2913.35	20.836	2458.84	101.556	2577.4	215.509	2958.07	11.131	2608.93	64.171	2900.12	22.556	2958.72	9.378	2620.03	65.385	2817.61	37.454	2911.53	19.494	2517.28	88.221	2894.21	20.456	2957.51	10.398	2605.09	70.537	2902.16	22.961	2959.18	10.263	2635.57	66.385	2833.35
365	2893.95	20.838	2958.32	12.018	2583.33	70.305	2905.3	19.279	2963.15	8.328	2588.2	78.308	2801.33	36.174	2912.81	21.033	2456.67	101.545	2575.66	216.108	2957.97	11.192	2606.77	64.235	2899.53	22.746	2958.58	9.412	2617.55	66.095	2816.59	37.597	2911.01	19.641	2514.79	88.849	2893.81	20.547	2957.28	10.518	2602.94	71.118	2901.62	23.039	2958.98	10.255	2633.75	67.078	2832.07
366	2893.33	20.839	2958.2	11.974	2581.3	70.182	2904.72	19.443	2962.99	8.283	2586.16	78.277	2800.37	36.21	2912.45	21.043	2453.55	101.949	2573.49	217.267	2957.82	11.143	2604.82	64.841	2899	22.688	2958.37	9.51	2615.32	66.462	2815.58	37.735	2910.4	19.785	2512.3	89.02	2893.14	20.546	2957.12	10.514	2600.35	71.303	2901.08	23.269	2958.8	10.304	2631.36	67.951	2830.99
367	2892.76	21.021	2958.01	12.075	2579.26	70.262	2904.28	19.422	2962.82	8.261	2583.8	78.635	2799.48	36.24	2912.12	21.149	2451.03	102.809	2571.63	218.396	2957.65	11.223	2602.58	65.403	2898.52	22.654	2958.24	9.581	2613.18	66.531	2814.63	37.983	2909.86	19.834	2509.63	89.506	2892.45	20.646	2956.96	10.632	2597.61	71.787	2900.53	23.435	2958.64	10.295	2629.46	68.493	2829.86
368	2892.13	21.285	2957.81	12.116	2577.39	70.518	2903.77	19.467	2962.65	8.379	2581.46	79.493	2798.39	36.255	2911.63	21.35	2448.52	103.164	2569.56	219.324	2957.49	11.187	2600.29	65.944	2897.95	22.618	2958	9.631	2611.19	66.843	2813.67	38.079	2909.44	19.841	2507.42	89.385	2892.02	20.745	2956.74	10.698	2594.86	71.918	2900.07	23.53	2958.51	10.306	2627.24	68.495	2828.92
369	2891.63	21.318	2957.68	12.169	2575	70.856	2903.26	19.563	2962.47	8.406	2579.13	79.677	2797.39	36.2	2911.17	21.451	2445.53	104.303	2567.33	220.746	2957.26	11.232	2598.01	66.351	2897.53	22.794	2957.85	9.753	2609.02	67.221	2812.57	37.934	2909.01	19.939	2505.19	89.858	2891.4	20.817	2956.61	10.69	2592.6	72.172	2899.6	23.625	2958.26	10.304	2624.72	69.288	2827.84
370	2891.02	21.488	2957.44	12.245	2572.65	70.722	2902.83	19.56	2962.35	8.438	2576.13	80.236	2796.5	36.16	2910.73	21.629	2443.11	104.836	2565.6	221.486	2957.05	11.208	2595.79	66.776	2897	22.873	2957.52	9.76	2606.76	67.49	2811.41	37.76	2908.56	20.078	2502.38	89.97	2890.84	20.973	2956.41	10.857	2590.67	72.467	2899.15	23.707	2958.08	10.328	2622.31	69.733	2827.01
371	2890.59	21.603	2957.26	12.215	2570.07	71.381	2902.39	19.662	2962.16	8.564	2573.27	79.758	2795.49	36.472	2910.26	21.673	2440.81	105.585	2563.8	222.281	2956.85	11.276	2593.34	67.421	2896.58	22.81	2957.42	9.797	2604.53	67.605	2810.37	37.887	2908.21	20.2	2499.78	90.694	2890.43	21.126	2956.18	10.905	2588.53	73.033	2898.7	23.67	2957.93	10.317	2619.96	70.937	2826.08
372	2890.05	21.652	2957.1	12.23	2567.71	72.086	2901.91	19.739	2961.98	8.693	2570.97	80.308	2794.59	36.777	2909.97	21.746	2437.93	106.321	2561.57	223.274	2956.68	11.242	2591.01	67.316	2896.01	22.795	2957.23	9.797	2602.46	67.681	2809.15	38.108	2907.7	20.12	2497.44	90.477	2889.74	21.492	2955.99	10.892	2586.52	73.15	2898.2	23.804	2957.78	10.38	2617.66	71.438	2824.89
373	2889.55	21.683	2956.95	12.23	2565.62	72.225	2901.44	19.717	2961.76	8.698	2568.63	80.736	2793.6	37.014	2909.57	21.888	2435.54	107.185	2559.71	223.927	2956.52	11.298	2588.57	67.792	2895.54	22.817	2957.12	9.819	2600.3	68.422	2808.23	38.032	2907.41	20.131	2494.91	89.899	2889.19	21.566	2955.85	10.905	2584.62	73.016	2897.57	23.884	2957.65	10.462	2615.47	71.875	2824.12
374	2888.96	21.803	2956.83	12.195	2563.19	72.109	2900.81	19.86	2961.58	8.775	2565.83	81.109	2792.58	37.032	2909.23	21.967	2432.75	107.604	2557.88	225.007	2956.37	11.294	2586.04	68.626	2894.97	23.041	2956.97	9.861	2597.98	68.885	2807.33	38.195	2907.01	20.217	2493.32	90.225	2888.57	21.52	2955.62	10.96	2582.79	72.98	2897.09	23.971	2957.45	10.521	2613.34	72.541	2823.01
375	2888.59	21.823	2956.69	12.197	2560.71	72.741	2900.32	19.836	2961.44	8.769	2562.9	81.384	2791.42	37.021	2908.8	22.133	2430.56	107.75	2555.99	225.781	2956.06	11.4	2583.64	69.102	2894.55	23.229	2956.74	9.896	2595.82	69.276	2806.2	38.347	2906.59	20.237	2491.24	90.674	2888.06	21.691	2955.43	11.001	2580.74	73.031	2896.58	23.957	2957.31	10.476	2611.31	73.185	2822.11
376	2887.99	21.867	2956.61	12.224	2558.33	72.869	2899.78	19.993	2961.31	8.827	2560.58	81.628	2790.27	37.412	2908.45	22.195	2427.99	108.705	2553.78	227.132	2955.9	11.408	2581.53	69.823	2894.18	23.234	2956.62	9.933	2593.86	70.226	2805.4	38.14	2906.27	20.249	2488.38	91.18	2887.52	21.694	2955.17	11.053	2578.95	73.593	2896.17	24.026	2957.09	10.468	2609.16	73.646	2821.14
377	2887.38	21.721	2956.37	12.321	2556.1	73.272	2899.4	20.048	2961.14	8.917	2557.66	81.604	2788.92	37.791	2907.9	22.382	2425.65	108.987	2551.78	227.878	2955.72	11.402	2579.47	70.206	2893.8	23.256	2956.49	9.905	2592.17	70.621	2804.27	38.311	2905.6	20.616	2486	91.651	2887.11	21.693	2954.98	11.069	2577.11	73.875	2895.71	24.128	2956.91	10.446	2606.78	73.888	2820.15
378	2886.8	21.751	2956.23	12.388	2553.95	73.277	2898.88	20.225	2960.95	8.899	2555.49	81.522	2787.67	38.176	2907.41	22.587	2423.74	109.35	2550.36	228.55	2955.59	11.421	2577.71	70.899	2893.3	23.44	2956.38	9.884	2589.54	70.834	2803.26	38.595	2905.17	20.618	2483.44	91.124	2886.42	21.743	2954.89	11.052	2574.68	74.114	2895.26	24.166	2956.8	10.54	2604.02	74.568	2819.21
379	2886.28	21.809	2956.09	12.382	2552.07	73.36	2898.31	20.336	2960.81	8.901	2553.46	81.303	2786.53	38.304	2906.79	22.718	2421.6	109.669	2548.87	229.096	2955.5	11.421	2575.78	71.702	2892.84	23.605	2956.23	9.938	2587.59	71.12	2802.25	38.54	2904.73	20.782	2481.52	90.986	2885.85	21.738	2954.68	11.116	2572.65	74.574	2894.89	24.201	2956.56	10.617	2601.27	75.203	2818.28
380	2885.81	21.863	2955.92	12.44	2550.13	73.78	2897.85	20.396	2960.69	8.871	2550.64	80.854	2785.13	38.732	2906.28	23.025	2419.12	110.187	2547.05	229.977	2955.39	11.389	2573.84	72.133	2892.29	23.798	2955.99	9.942	2585.4	71.177	2801.18	38.519	2904.38	20.963	2479.34	90.9	2885.29	21.872	2954.53	11.152	2570.5	74.338	2894.37	24.247	2956.41	10.695	2599.17	76.06	2817.33
381	2885.3	21.984	2955.74	12.447	2547.61	74.389	2897.34	20.44	2960.55	8.92	2548.25	80.715	2783.92	39.078	2905.95	23.046	2410.49	98.478	2545.28	230.73	2955.31	11.445	2571.42	72.551	2891.69	23.997	2955.78	9.93	2583.13	71.123	2800.17	38.629	2903.95	21.173	2477.24	91.437	2884.7	21.889	2954.37	11.174	2568.53	74.404	2893.87	24.347	2956.24	10.738	2597.4	77.057	2816.23
382	2884.81	21.974	2955.53	12.528	2545.64	74.928	2896.84	20.565	2960.45	9.007	2545.85	81.321	2782.9	39.192	2905.58	23.062	2408.56	98.167	2543.88	231.061	2955.14	11.415	2568.74	72.976	2891.19	24.101	2955.64	9.963	2580.91	71.4	2799.39	38.845	2903.45	21.118	2474.42	91.928	2884.15	21.988	2954.23	11.236	2566.07	74.368	2893.47	24.41	2956.02	10.766	2595.46	77.683	2815.24
383	2884.3	21.985	2955.31	12.579	2543.3	75.273	2896.34	20.607	2960.34	9.037	2543.72	81.001	2781.96	39.366	2905.23	23.193	2405.69	98.207	2541.72	231.868	2954.95	11.481	2566.21	73.358	2890.5	24.141	2955.55	9.984	2579.02	71.688	2798.26	38.903	2903.18	21.13	2471.71	92.548	2883.7	22.006	2954.12	11.276	2563.61	74.795	2892.93	24.614	2955.88	10.816	2593.79	77.878	2814.29
384	2883.67	22.066	2955.12	12.613	2541.36	75.526	2895.87	20.651	2960.15	9.07	2541.04	81.495	2780.87	39.472	2904.8	23.253	2403.04	98.543	2539.71	232.961	2954.72	11.491	2563.65	73.791	2890.03	24.132	2955.45	9.942	2576.53	72.522	2797.13	38.949	2902.59	21.297	2469.7	92.598	2883.07	22.191	2953.98	11.372	2561.99	75.051	2892.47	24.65	2955.76	10.797	2591.95	78.299	2813.51
385	2883.09	22.165	2954.95	12.611	2539.41	75.313	2895.3	20.614	2960.01	9.074	2539.07	81.701	2779.59	39.715	2904.45	23.309	2399.96	98.878	2537.51	233.902	2954.54	11.542	2561.47	73.566	2889.49	24.235	2955.3	10.003	2574.65	72.55	2796.2	39.246	2902.19	21.208	2467.34	92.58	2882.66	22.479	2953.78	11.408	2560.08	75.358	2892.08	24.725	2955.58	10.803	2589.42	78.693	2812.6
386	2882.44	22.321	2954.87	12.636	2537.33	75.314	2894.75	20.78	2959.87	9.063	2536.53	81.866	2778.45	39.894	2904.02	23.365	2397.9	99.227	2535.78	234.785	2954.43	11.554	2559.84	73.955	2888.9	24.398	2955.17	10.074	2572.12	73.115	2794.89	39.332	2901.78	21.309	2465.27	92.599	2881.97	22.705	2953.61	11.428	2558.02	75.519	2891.4	24.963	2955.41	10.856	2587.17	79.051	2811.66
387	2881.97	22.367	2954.69	12.711	2534.69	75.406	2894.37	20.776	2959.76	9.073	2533.74	82.442	2777.26	40.07	2903.7	23.344	2394.4	100.374	2532.93	236.609	2954.27	11.523	2557.68	74.438	2888.38	24.491	2955.04	10.097	2570.13	73.837	2793.96	39.313	2901.41	21.384	2463.25	92.852	2881.37	22.707	2953.44	11.467	2556.43	75.346	2890.86	25.026	2955.26	10.949	2585.27	79.21	2810.7
388	2881.36	22.448	2954.56	12.714	2532.17	75.757	2893.87	21.056	2959.65	9.099	2531.17	82.639	2776	39.88	2903.23	23.366	2391.72	100.438	2530.64	237.668	2954.05	11.55	2555.39	74.58	2887.94	24.512	2954.92	10.147	2568.21	74.815	2793.15	39.287	2900.99	21.487	2461.25	92.874	2880.83	22.819	2953.3	11.459	2554.54	75.182	2890.3	25.222	2955.13	10.972	2583.24	79.78	2809.57
389	2880.84	22.594	2954.42	12.79	2530.34	75.783	2893.24	21.092	2959.51	9.166	2529.02	82.801	2774.91	40.022	2902.73	23.315	2389.7	100.518	2529.06	238.41	2953.91	11.619	2553.12	74.676	2887.53	24.533	2954.74	10.272	2566.64	74.831	2792.08	39.569	2900.62	21.375	2458.31	93.504	2880.17	22.945	2953.2	11.456	2552.24	75.659	2889.84	25.316	2954.9	11.045	2581.27	80.093	2808.84
390	2880.14	22.771	2954.26	12.885	2528.23	75.965	2892.7	21.074	2959.37	9.165	2526.96	82.943	2774.01	40.154	2902.43	23.434	2387.3	100.127	2527.18	239.049	2953.69	11.636	2550.9	74.671	2887.02	24.545	2954.52	10.258	2564.63	75.091	2791.28	39.715	2900.34	21.4	2456.46	93.648	2879.72	22.95	2953.08	11.453	2550.09	76.043	2889.37	25.309	2954.7	11.023	2579.34	80.177	2807.88
391	2879.46	22.822	2954.13	12.957	2526.44	76.619	2892.1	21.181	2959.22	9.139	2524.19	82.497	2772.97	40.034	2902.06	23.48	2384.85	100.356	2525.14	239.958	2953.53	11.701	2548.88	75.13	2886.44	24.839	2954.32	10.364	2562.64	75.354	2790.47	39.607	2899.98	21.446	2454.04	93.992	2879.26	22.947	2952.87	11.47	2548.04	75.941	2888.86	25.48	2954.61	11.065	2577.13	80.41	2807.14
392	2878.94	22.84	2953.89	13.089	2524.61	76.937	2891.58	21.333	2959.14	9.133	2521.96	83.092	2771.86	39.798	2901.61	23.649	2382.46	101.08	2523.06	240.984	2953.3	11.757	2546.99	74.932	2885.89	25.115	2954.17	10.401	2560.77	75.86	2789.38	39.761	2899.59	21.32	2452.08	94.453	2878.74	22.967	2952.76	11.5	2545.61	76.442	2888.46	25.622	2954.55	11.067	2575.08	81.186	2806.14
393	2878.44	22.995	2953.66	13.131	2522.33	77.232	2891.05	21.405	2958.99	9.188	2520.01	83.326	2770.77	40.012	2901.23	23.665	2379.9	101.043	2520.72	241.946	2953.07	11.825	2544.7	75.668	2885.4	25.071	2953.94	10.429	2558.8	76.327	2788.42	39.77	2899.3	21.36	2449.44	94.77	2878.23	23.031	2952.55	11.599	2543.34	76.733	2887.89	25.856	2954.37	11.019	2572.66	82.01	2805.17
394	2877.85	23.07	2953.44	13.159	2520	77.651	2890.36	21.455	2958.83	9.193	2517.82	83.737	2769.56	39.981	2900.8	23.727	2377.92	100.999	2519.16	242.586	2952.93	11.841	2542.73	76.442	2884.92	25.096	2953.76	10.352	2556.22	76.756	2787.27	40.106	2898.85	21.339	2446.94	95.451	2877.63	23.099	2952.4	11.615	2541.85	76.859	2887.31	25.963	2954.2	11.041	2570.56	82.69	2804.11
395	2877.33	23.271	2953.35	13.121	2517.8	77.788	2889.87	21.6	2958.68	9.22	2515.73	83.949	2768.32	40.126	2900.33	23.766	2375.89	101.148	2517.6	243.186	2952.78	11.878	2540.63	76.336	2884.41	25.23	2953.6	10.407	2554.07	76.784	2786.26	40.202	2898.5	21.442	2445.39	95.343	2877.12	23.05	2952.24	11.601	2539.61	77.268	2886.62	26.305	2954.01	11.101	2568.24	83.132	2803.05
396	2876.77	23.367	2953.22	13.112	2515.3	78.438	2889.39	21.624	2958.53	9.259	2513.2	84.032	2767.17	40.141	2900.02	23.711	2373.37	101.59	2515.48	244.271	2952.59	11.903	2538.49	76.165	2883.98	25.214	2953.45	10.439	2551.77	77.391	2784.87	40.265	2898.08	21.393	2443.78	95.427	2876.67	23.17	2952.15	11.672	2537.49	77.59	2886.09	26.52	2953.85	11.128	2566.06	83.483	2802.12
397	2876.21	23.324	2953.08	13.123	2513.11	78.895	2888.9	21.832	2958.38	9.328	2511.17	83.913	2766.12	40.429	2899.59	23.793	2371.19	101.614	2514.01	244.956	2952.39	11.888	2536.45	76.091	2883.4	25.295	2953.31	10.485	2550.1	77.724	2784.05	40.439	2897.52	21.411	2441.53	95.745	2876.21	23.368	2951.98	11.696	2535.07	77.549	2885.6	26.413	2953.67	11.107	2563.49	83.387	2801.11
398	2875.61	23.366	2952.93	13.188	2510.52	79.33	2888.4	21.753	2958.18	9.338	2509.03	84.101	2764.98	40.421	2899.22	23.858	2368.42	102.158	2511.68	246.014	2952.28	11.868	2534.53	76.612	2882.84	25.359	2953.1	10.577	2548.26	77.913	2783.04	40.642	2897.02	21.559	2439.34	96.197	2875.58	23.508	2951.88	11.76	2533.05	77.389	2885.22	26.54	2953.57	11.136	2561.51	83.509	2800.27
399	2875.08	23.451	2952.7	13.254	2508.87	79.446	2887.86	21.87	2958.03	9.348	2506.99	84.093	2763.9	40.578	2898.81	24.104	2365.77	102.574	2509.55	246.968	2952.13	11.912	2532.44	77.161	2882.35	25.477	2952.97	10.544	2546.18	78.072	2781.98	40.8	2896.62	21.713	2437.44	96.609	2874.89	23.593	2951.73	11.748	2530.87	77.682	2884.78	26.562	2953.47	11.175	2559.98	83.936	2799.32
400	2874.5	23.697	2952.6	13.294	2506.6	79.592	2887.51	21.857	2957.95	9.365	2504.95	84.451	2762.86	40.887	2898.44	24.119	2363.86	102.417	2508.27	247.274	2951.98	11.891	2529.98	77.588	2881.67	25.714	2952.89	10.545	2543.59	78.482	2780.85	40.77	2896.17	21.722	2434.91	97.055	2874.2	23.649	2951.56	11.779	2529.17	77.945	2884.36	26.726	2953.34	11.2	2558.11	83.919	2798.4
401	2873.99	23.672	2952.42	13.385	2504.07	79.522	2887.06	22.03	2957.85	9.373	2502.63	84.988	2761.9	41.081	2897.98	24.208	2361.87	102.287	2506.55	247.893	2951.86	11.901	2528.71	77.839	2881.2	25.796	2952.76	10.547	2541.86	78.579	2779.98	40.815	2895.71	21.688	2432.44	97.286	2873.65	23.756	2951.32	11.841	2527.01	78.16	2883.85	26.831	2953.23	11.252	2556.22	84.167	2797.54
402	2873.39	23.82	2952.21	13.344	2501.82	79.65	2886.57	22.108	2957.7	9.409	2500.69	85.395	2760.69	40.934	2897.64	24.095	2359.47	102.473	2504.84	248.575	2951.67	11.979	2526.62	77.824	2880.7	25.86	2952.69	10.548	2539.53	79.081	2779	41.099	2895.31	21.683	2429.98	97.467	2873.04	23.996	2951.13	11.914	2524.71	78.752	2883.42	26.901	2953.12	11.26	2553.61	85.035	2796.63
403	2872.86	23.777	2952.1	13.345	2499.29	80.083	2886.04	22.203	2957.51	9.562	2498.16	85.532	2759.51	40.844	2897.27	24.25	2356.7	102.714	2502.42	249.748	2951.54	12.058	2524.59	77.72	2880.31	25.931	2952.54	10.533	2537.65	79.432	2777.8	41.24	2894.93	21.735	2428.12	97.423	2872.56	24.006	2950.96	12.054	2523.28	78.642	2883.08	26.917	2952.88	11.414	2551.46	85.276	2795.63
404	2872.3	23.796	2951.97	13.428	2496.76	80.645	2885.53	22.38	2957.31	9.621	2496.37	85.908	2758.42	40.825	2896.81	24.387	2354.35	103.044	2500.64	250.574	2951.42	12.067	2523.18	78.103	2879.8	25.976	2952.36	10.584	2535.65	79.903	2776.84	41.46	2894.47	21.651	2425.73	97.141	2871.97	24.392	2950.74	12.027	2521.04	78.82	2882.64	26.927	2952.76	11.471	2549.66	85.551	2794.63
405	2871.76	23.865	2951.87	13.429	2494.78	80.823	2885.03	22.467	2957.17	9.62	2494	86.861	2757.48	41.265	2896.3	24.506	2352.18	103.09	2499.1	251.198	2951.31	12.069	2520.61	78.818	2879.28	26.072	2952.22	10.585	2533.76	80.286	2775.68	41.457	2894.1	21.731	2423.37	97.599	2871.29	24.453	2950.65	12.066	2518.76	79.625	2882.2	27.117	2952.62	11.428	2547.53	85.411	2793.67
406	2871.16	24.014	2951.65	13.415	2492.36	81.238	2884.6	22.463	2957.02	9.646	2492.06	87.006	2756.37	41.301	2895.83	24.532	2350.51	102.67	2497.9	251.533	2951.15	12.059	2518.87	79.292	2878.76	26.139	2952.09	10.584	2531.72	80.533	2774.84	41.512	2893.76	21.654	2421.19	97.935	2870.81	24.657	2950.56	12.028	2516.55	79.851	2881.9	27.168	2952.44	11.489	2545.62	86.019	2792.66
407	2870.55	24.043	2951.52	13.399	2490.36	81.368	2884.25	22.621	2956.88	9.695	2489.49	87.732	2755.07	41.637	2895.39	24.588	2348.46	103.003	2496.42	252.129	2951.02	12.07	2516.94	79.682	2878.12	26.424	2951.9	10.609	2529.63	81.063	2773.78	41.903	2893.3	21.691	2419.37	97.987	2870.39	24.781	2950.46	12.031	2514.46	80.094	2881.39	27.263	2952.25	11.461	2543.05	86.583	2791.83
408	2869.91	24.092	2951.33	13.415	2487.91	81.547	2883.86	22.652	2956.76	9.684	2487.35	87.407	2753.95	41.434	2895	24.661	2346.05	103.718	2494.63	253.225	2950.82	12.064	2515.25	80.277	2877.6	26.567	2951.75	10.64	2526.81	81.049	2772.69	42.05	2892.92	21.874	2417.13	98.595	2869.89	24.826	2950.32	12.102	2512.13	80.379	2881.05	27.323	2952.15	11.493	2541.16	86.916	2790.95
409	2869.32	24.205	2951.17	13.46	2486.38	81.876	2883.32	22.944	2956.62	9.703	2485.34	87.394	2753.03	41.741	2894.61	24.657	2343.66	103.657	2492.52	253.95	2950.58	12.077	2512.95	80.807	2877.19	26.553	2951.6	10.685	2524.57	81.336	2771.65	42.317	2892.54	21.969	2414.89	98.893	2869.45	24.963	2950.22	12.109	2510.07	80.676	2880.58	27.457	2952.07	11.535	2539.57	86.992	2789.96
410	2868.78	24.316	2951.02	13.539	2484.65	82.22	2882.84	23.007	2956.49	9.725	2483.5	87.489	2752.06	41.675	2894.14	24.888	2342.43	103.529	2491.41	254.131	2950.42	12.162	2510.83	80.543	2876.62	26.525	2951.42	10.745	2522.65	81.726	2770.74	42.683	2892.13	21.937	2412.8	99.244	2868.66	24.958	2950.03	12.096	2507.27	81.291	2880.15	27.59	2952	11.586	2537.51	87.299	2789.4
411	2868.38	24.485	2950.82	13.512	2482.83	82.068	2882.36	22.893	2956.38	9.717	2481.66	88.04	2750.7	41.63	2893.4	25.139	2340.46	103.653	2489.93	254.832	2950.31	12.166	2508.71	80.6	2876.12	26.605	2951.22	10.785	2520.68	81.722	2769.92	42.784	2891.63	21.996	2410.91	99.118	2868.18	25.091	2949.92	12.099	2505.39	81.718	2879.52	27.84	2951.89	11.638	2535.85	87.007	2788.42
412	2867.97	24.548	2950.64	13.673	2480.53	82.191	2881.78	22.982	2956.23	9.648	2480.01	88.312	2749.57	41.674	2892.99	25.219	2338.61	103.493	2488.52	255.223	2950.15	12.211	2507.1	80.959	2875.64	26.608	2951.07	10.792	2518.66	82.113	2768.77	42.947	2891.28	22.088	2408.64	99.662	2867.67	25.097	2949.81	12.097	2503.39	81.988	2879.08	27.887	2951.76	11.693	2533.51	87.089	2787.73
413	2867.33	24.743	2950.51	13.702	2478.22	82.469	2881.41	23.016	2956.11	9.668	2478.13	88.255	2748.45	41.944	2892.62	25.379	2336.54	103.54	2486.84	255.823	2949.95	12.257	2505.45	81.138	2875	26.501	2950.92	10.859	2516.52	82.095	2767.57	42.931	2890.95	22.022	2406.64	100.188	2866.87	25.354	2949.62	12.064	2501.67	82.341	2878.53	28.029	2951.62	11.751	2531.38	87.21	2786.74
414	2866.83	25	2950.44	13.717	2476.29	82.308	2881.07	23.105	2956.01	9.688	2476.16	88.925	2747.34	42.204	2892.27	25.635	2334.49	103.781	2485.48	256.36	2949.75	12.268	2503.33	81.558	2874.54	26.439	2950.77	10.884	2514.79	82.215	2766.43	42.88	2890.52	22.184	2403.98	100.452	2866.37	25.508	2949.45	12.139	2499.73	82.915	2878.02	27.992	2951.53	11.787	2529.62	87.422	2785.98
415	2866.3	25.159	2950.33	13.707	2474.57	82.82	2880.66	23.157	2955.89	9.703	2474.07	89.056	2746.22	42.32	2891.97	25.681	2332.4	103.531	2483.72	257.066	2949.52	12.301	2501.33	81.393	2874.13	26.484	2950.64	10.902	2512.73	82.453	2765.38	43.091	2890.25	22.274	2402.17	100.553	2865.88	25.588	2949.29	12.176	2498.02	83.092	2877.49	27.888	2951.35	11.852	2527.53	87.582	2785.1
416	2865.88	25.13	2950.12	13.698	2472.32	82.87	2880.05	23.196	2955.77	9.721	2471.83	88.898	2744.92	42.695	2891.67	25.668	2330.08	103.609	2481.78	257.78	2949.37	12.378	2499.46	81.208	2873.67	26.623	2950.49	10.944	2510.45	82.795	2764.54	43.254	2889.89	22.308	2400.46	100.349	2865.32	25.579	2949.12	12.153	2496.22	82.76	2877	27.884	2951.19	11.801	2525.41	87.619	2784.03
417	2865.28	25.172	2949.91	13.803	2470.74	83.086	2879.74	23.284	2955.69	9.692	2470.06	88.611	2744.12	42.805	2891.34	25.749	2328.21	103.734	2480.27	258.375	2949.21	12.415	2497.16	81.643	2873.12	26.895	2950.31	10.956	2508.65	82.609	2763.5	43.167	2889.47	22.489	2398.38	100.584	2864.68	25.697	2948.95	12.08	2494.48	82.864	2876.59	28.012	2951.02	11.821	2523.3	87.303	2783.21
418	2864.77	25.409	2949.76	13.789	2469.1	83.746	2879.28	23.376	2955.58	9.692	2468.01	88.575	2743.09	42.875	2890.91	25.945	2326.79	104.537	2479.19	258.927	2948.99	12.399	2495.23	81.255	2872.53	26.894	2950.18	11.022	2506.52	83.202	2762.53	43.21	2889.12	22.521	2396.74	100.383	2864.23	25.706	2948.7	12.136	2492.29	83.184	2876.09	27.9	2950.86	11.843	2520.93	87.923	2782.21
419	2864.1	25.561	2949.63	13.79	2467.1	84.445	2878.7	23.433	2955.45	9.7	2466.22	88.919	2742.02	43.018	2890.34	26.048	2323.88	104.497	2476.85	259.949	2948.74	12.286	2492.64	81.342	2871.89	27.003	2949.99	11.019	2504.75	83.495	2761.57	43.302	2888.56	22.526	2395.02	100.677	2863.8	25.783	2948.44	12.132	2490.37	83.63	2875.58	27.913	2950.69	11.878	2518.95	88.416	2781.31
420	2863.47	25.64	2949.48	13.822	2465.35	84.703	2878.25	23.432	2955.29	9.735	2464.22	89.198	2740.96	42.956	2889.93	26.317	2322.54	104.417	2475.65	260.406	2948.65	12.298	2490.9	80.926	2871.27	27.13	2949.92	10.985	2502.64	83.802	2760.56	43.333	2888.26	22.687	2392.9	100.86	2863.36	25.933	2948.33	12.177	2488.63	83.845	2875.01	27.942	2950.48	11.963	2517.19	88.154	2780.27
421	2862.84	25.666	2949.34	13.917	2463.44	84.588	2877.64	23.579	2955.17	9.717	2462.04	89.375	2740.01	42.935	2889.55	26.406	2320.47	104.834	2474	261.205	2948.56	12.306	2488.8	81.569	2870.74	27.293	2949.78	11.128	2500.78	84.745	2759.49	43.368	2887.87	22.837	2391.1	100.856	2862.83	25.926	2948.13	12.27	2486.87	83.804	2874.47	27.871	2950.43	11.969	2515.31	88.22	2779.61
422	2862.31	25.695	2949.26	13.924	2461.49	85.09	2877.11	23.597	2955.02	9.769	2460.04	89.157	2739.03	42.9	2889.11	26.407	2318.24	105.384	2472.63	261.892	2948.39	12.362	2487.41	81.721	2870.17	27.462	2949.63	11.093	2498.81	85.139	2758.72	43.352	2887.62	22.805	2388.8	101.72	2862.26	25.973	2947.99	12.28	2484.66	84.794	2873.95	28.114	2950.32	11.959	2513.16	88.995	2778.67
423	2861.78	25.831	2949.1	13.895	2459.69	85.372	2876.57	23.59	2954.86	9.802	2457.68	89.455	2737.83	43.265	2888.69	26.583	2316.43	105.025	2471.1	262.272	2948.22	12.37	2485.26	82.123	2869.7	27.622	2949.49	11.163	2496.67	85.476	2757.82	43.358	2887.24	22.945	2387.01	101.954	2861.66	26.092	2947.78	12.405	2482.63	85.014	2873.58	28.117	2950.22	11.986	2511.49	88.908	2777.71
424	2861.16	26.043	2948.9	13.961	2457.85	85.153	2876.06	23.793	2954.72	9.836	2455.84	89.599	2736.74	43.459	2888.26	26.739	2314.51	105.448	2469.52	263.213	2948.05	12.434	2483.42	82.283	2869.24	27.644	2949.33	11.144	2494.73	85.635	2756.81	43.453	2886.76	23.039	2385.08	102.3	2861.11	26.106	2947.65	12.407	2480.52	85.297	2872.91	28.245	2950.04	12.008	2509.76	88.761	2776.83
425	2860.76	26.07	2948.72	13.974	2455.94	85.151	2875.38	23.964	2954.59	9.9	2454.16	90.245	2736.04	43.568	2887.95	26.767	2312.28	105.743	2468	263.965	2947.95	12.416	2481.51	82.349	2868.8	27.69	2949.25	11.137	2492.79	85.346	2755.78	43.607	2886.35	23.138	2382.41	102.134	2860.46	26.29	2947.41	12.477	2478.72	85.222	2872.4	28.435	2949.85	11.994	2508.13	89.129	2776
426	2860.28	26.212	2948.56	13.966	2453.56	84.749	2875.05	24.004	2954.48	9.932	2452.43	90.545	2734.91	43.934	2887.52	26.951	2310.19	105.548	2466.23	264.759	2947.81	12.478	2479.72	83.392	2868.32	27.746	2949.05	11.082	2490.99	85.611	2754.54	43.759	2885.88	23.221	2380.93	102.384	2860.02	26.333	2947.28	12.513	2476.84	85.574	2871.75	28.461	2949.68	12.012	2506.41	89.496	2775.28
427	2859.54	26.249	2948.42	13.979	2451.67	84.919	2874.61	24.077	2954.3	9.989	2450.53	90.165	2734.09	44.17	2887.09	26.994	2307.77	105.721	2464.2	265.539	2947.68	12.504	2477.76	83.54	2867.69	27.855	2948.87	11.173	2489.3	85.731	2753.53	44.082	2885.43	23.398	2379.49	102.28	2859.51	26.387	2947.16	12.597	2475.43	85.553	2871.27	28.552	2949.49	12.052	2503.85	90.241	2774.36
428	2858.98	26.32	2948.26	14.103	2449.4	85.458	2874.18	24.101	2954.17	9.975	2448.97	89.663	2732.97	44.311	2886.67	27.161	2305.15	106.403	2462	266.662	2947.54	12.581	2475.95	83.511	2867.32	27.911	2948.72	11.142	2487.42	85.938	2752.41	44.255	2885.03	23.445	2377.32	102.828	2859.09	26.463	2947	12.636	2473.9	85.508	2870.76	28.799	2949.42	12.042	2502.29	90.003	2773.32
429	2858.43	26.481	2948.16	14.128	2447.29	85.351	2873.67	24.064	2953.99	9.996	2446.98	89.907	2732.04	44.536	2886.28	27.219	2304.09	106.293	2461.13	266.838	2947.36	12.57	2474.05	83.42	2866.71	28.072	2948.53	11.202	2485.36	85.931	2751.41	44.313	2884.58	23.53	2374.7	102.828	2858.47	26.56	2946.92	12.651	2472.22	85.623	2870.3	28.888	2949.27	12.038	2500	89.993	2772.31
430	2857.79	26.74	2948.04	14.184	2445.29	85.496	2873.1	24.184	2953.85	10.081	2444.26	91.306	2731.03	44.584	2885.92	27.214	2302	106.736	2459.44	267.74	2947.28	12.535	2472.61	83.781	2866.18	28.128	2948.39	11.22	2483.23	86.113	2750.32	44.359	2884.17	23.463	2372.53	102.987	2857.91	26.559	2946.79	12.688	2470.83	85.623	2869.87	28.915	2949.12	12.039	2498.16	90.201	2771.29
431	2857.38	26.804	2947.85	14.235	2443.4	85.808	2872.66	24.327	2953.67	10.1	2442.27	91.372	2730.11	44.523	2885.46	27.158	2300.2	107.004	2458.07	268.2	2947.07	12.568	2470.9	83.917	2865.61	28.235	2948.33	11.22	2481.3	86.117	2749.27	44.595	2883.81	23.377	2370.27	103.623	2857.25	26.756	2946.61	12.666	2469.12	85.962	2869.37	28.931	2948.99	12.135	2496.26	90.895	2770.39
432	2856.87	26.905	2947.76	14.252	2442.06	86.164	2872.25	24.431	2953.55	10.111	2440.3	92.473	2728.93	44.656	2885.05	27.242	2298.4	107.983	2456.66	269.166	2946.98	12.545	2469.2	84.431	2865.18	28.376	2948.19	11.253	2479.46	86.339	2748.34	44.746	2883.53	23.354	2368.25	103.976	2856.83	26.791	2946.49	12.642	2467.79	86.396	2868.97	28.927	2948.78	12.156	2494.12	90.642	2769.45
433	2856.39	26.793	2947.63	14.261	2440.28	86.52	2871.76	24.571	2953.47	10.123	2437.85	92.532	2728.03	44.71	2884.58	27.368	2296.57	108.119	2455.2	269.861	2946.82	12.583	2467.45	84.57	2864.78	28.391	2948.05	11.297	2477.13	87.143	2747.26	45.029	2883.12	23.462	2366.12	104.24	2856.07	27.115	2946.31	12.581	2465.92	86.553	2868.44	28.867	2948.57	12.206	2491.84	90.728	2768.38
434	2855.92	26.988	2947.48	14.26	2438.35	86.856	2871.34	24.616	2953.3	10.202	2435.75	93.104	2727.1	44.945	2884.21	27.556	2294.79	108.437	2453.97	270.356	2946.65	12.602	2465.38	84.574	2864.22	28.458	2947.94	11.318	2474.84	87.147	2746.32	45.149	2882.72	23.457	2364.31	104.507	2855.43	27.297	2946.12	12.618	2463.95	86.945	2868.06	28.87	2948.44	12.177	2490.22	90.733	2767.49
435	2855.34	26.973	2947.31	14.309	2436.74	86.512	2870.91	24.596	2953.12	10.244	2433.32	93.584	2725.79	45.286	2883.92	27.585	2293.15	109.036	2452.85	270.995	2946.52	12.62	2463.25	85.05	2863.77	28.465	2947.74	11.385	2473.13	87.184	2745.25	45.193	2882.33	23.431	2362.98	104.599	2854.89	27.395	2945.99	12.639	2462.4	86.838	2867.53	28.907	2948.28	12.195	2488.55	90.934	2766.6
436	2854.91	27.052	2947.05	14.456	2434.87	86.49	2870.44	24.647	2952.89	10.216	2431.28	93.58	2724.78	45.268	2883.59	27.571	2291.47	108.768	2451.46	271.318	2946.45	12.657	2461.39	85.354	2863.42	28.501	2947.63	11.361	2470.89	87.54	2743.84	45.241	2881.91	23.595	2361.25	105.075	2854.45	27.439	2945.85	12.637	2460.35	87.125	2867.05	28.899	2948.18	12.193	2486.52	91.085	2765.67
437	2854.36	27.208	2946.87	14.461	2433.48	86.633	2869.95	24.587	2952.71	10.341	2429.62	93.597	2723.5	45.55	2883.21	27.665	2289.27	109.184	2449.8	272.112	2946.3	12.662	2459.45	85.994	2862.79	28.46	2947.53	11.428	2469.21	87.463	2742.54	45.203	2881.42	23.633	2359.45	105.066	2853.98	27.449	2945.68	12.595	2458.17	87.171	2866.67	28.909	2948.02	12.28	2485.05	91.06	2765.01
438	2853.83	27.384	2946.73	14.477	2431.18	86.163	2869.39	24.533	2952.57	10.273	2427.92	93.804	2722.4	45.894	2882.87	27.748	2287.24	109.107	2448.11	272.817	2946.1	12.742	2457.36	86.166	2862.41	28.516	2947.39	11.411	2467.29	88.148	2741.52	45.085	2881.05	23.775	2358.1	105.089	2853.38	27.508	2945.49	12.634	2456.36	87.406	2866.14	28.962	2947.88	12.327	2483.35	90.897	2764.09
439	2853.26	27.293	2946.5	14.505	2429.17	86.48	2868.77	24.506	2952.43	10.247	2425.35	93.494	2721.2	45.687	2882.56	27.752	2285.29	109.189	2446.46	273.565	2945.93	12.802	2455.55	86.138	2862.01	28.528	2947.23	11.438	2465.45	88.076	2740.53	45.466	2880.6	23.884	2356.22	105.773	2852.78	27.702	2945.41	12.621	2454.65	87.615	2865.65	29.033	2947.75	12.328	2481.95	91.209	2763.09
440	2852.57	27.437	2946.32	14.595	2427.27	86.885	2868.25	24.494	2952.29	10.298	2423.89	93.636	2720.13	45.954	2882.08	27.958	2283.26	109.161	2444.91	274.123	2945.76	12.872	2453.41	86.549	2861.49	28.593	2947.03	11.476	2463.7	88.716	2739.22	45.752	2880.23	24.015	2354.34	105.919	2852.32	27.777	2945.3	12.577	2452.71	87.79	2865.3	28.924	2947.53	12.429	2479.83	91.135	2762.11
441	2852	27.53	2946.1	14.612	2425.44	86.858	2867.61	24.632	2952.14	10.318	2422.18	93.85	2719.21	46.074	2881.71	27.897	2281.51	109.383	2443.52	274.573	2945.64	12.875	2452.17	86.868	2861.04	28.702	2946.91	11.413	2461.54	89.068	2738.17	46.247	2879.83	24.25	2352.73	106.319	2851.78	27.977	2945.1	12.57	2451.43	87.737	2864.83	29.035	2947.36	12.42	2478.17	91.427	2761.25
442	2851.35	27.829	2945.95	14.622	2423.73	87.125	2867.15	24.688	2952.01	10.306	2419.82	94.511	2718.37	46.374	2881.34	27.96	2279.32	109.174	2441.76	275.24	2945.48	12.836	2450.2	87.036	2860.54	28.915	2946.78	11.407	2459.67	88.778	2737.06	46.27	2879.35	24.477	2351.02	107.094	2851.15	28.206	2944.94	12.554	2449.57	88.028	2864.36	29.102	2947.22	12.437	2476.49	91.451	2760.43
443	2850.77	28.001	2945.81	14.69	2421.82	87.336	2866.65	24.68	2951.95	10.296	2417.92	94.758	2717.19	46.531	2880.93	27.999	2277.72	108.977	2440.5	275.51	2945.32	12.897	2447.94	87.149	2860.03	29.111	2946.62	11.407	2457.31	89.115	2736.22	46.296	2879	24.505	2349.4	106.909	2850.5	28.248	2944.73	12.595	2447.94	87.397	2863.77	29.427	2947.09	12.534	2474.48	92.018	2759.28
444	2850.26	27.9	2945.65	14.715	2419.64	87.445	2866.15	24.78	2951.8	10.356	2416.62	94.411	2716.08	46.707	2880.53	28.012	2275.92	109.303	2439.14	275.991	2945.1	12.972	2446.28	87.417	2859.67	29.092	2946.54	11.399	2455.36	89.184	2735.23	46.401	2878.59	24.423	2347.29	107.444	2849.88	28.194	2944.59	12.642	2446.36	87.549	2863.38	29.535	2947	12.556	2472.6	92.279	2758.28
445	2849.81	27.979	2945.46	14.707	2418.04	87.591	2865.75	24.744	2951.67	10.404	2414.74	94.802	2714.96	46.913	2880.2	27.974	2273.83	109.274	2437.65	276.438	2945.05	13.003	2444.49	87.677	2859.14	29.048	2946.38	11.421	2452.77	89.467	2733.91	46.512	2878.14	24.324	2344.79	107.878	2849.34	28.258	2944.48	12.633	2444.63	87.774	2862.97	29.669	2946.86	12.582	2470.93	92.537	2757.21
446	2849.26	28.119	2945.4	14.727	2415.88	87.802	2865.44	24.645	2951.52	10.439	2413.19	94.79	2713.9	46.945	2879.71	28.119	2271.81	109.536	2436.2	277.041	2944.95	13.011	2442.32	87.94	2858.64	29.003	2946.23	11.45	2450.84	89.867	2732.8	46.384	2877.65	24.32	2342.43	108.445	2848.78	28.314	2944.3	12.611	2443.03	87.939	2862.49	29.781	2946.72	12.625	2469.09	92.75	2756.16
447	2848.77	28.043	2945.2	14.772	2413.95	87.974	2864.93	24.686	2951.41	10.427	2411.64	94.813	2712.75	46.927	2879.3	28.26	2269.98	109.792	2434.73	277.782	2944.83	13.052	2440.26	88.178	2858.22	29.168	2946.1	11.474	2448.99	90.094	2732.08	46.523	2877.27	24.424	2340.93	108.687	2848.21	28.334	2944.18	12.636	2441.69	88.184	2862.14	29.846	2946.56	12.625	2467.14	93.085	2755.23
448	2848.22	28.395	2945.08	14.813	2411.91	87.963	2864.39	24.733	2951.25	10.437	2409.91	94.329	2711.61	47.222	2878.91	28.295	2268.23	110.125	2433.01	278.562	2944.77	13.048	2438.15	88.498	2857.76	29.33	2945.91	11.511	2447.36	90.623	2730.91	46.701	2876.73	24.534	2338.7	109.158	2847.62	28.394	2944.04	12.643	2439.46	88.522	2861.6	29.857	2946.44	12.694	2465.81	93.098	2754.21
449	2847.83	28.5	2944.94	14.898	2410.22	87.918	2864.02	24.812	2951.11	10.497	2407.86	94.441	2710.55	47.478	2878.58	28.346	2266.29	110.093	2431.69	279.068	2944.63	13.098	2436.25	88.445	2857.29	29.429	2945.71	11.442	2445.95	90.854	2729.88	46.996	2876.29	24.755	2337.12	109.073	2847.02	28.513	2943.89	12.627	2437.9	88.69	2861.12	29.899	2946.22	12.699	2464.2	92.792	2753.23
450	2847.24	28.463	2944.78	14.807	2408.27	88.071	2863.57	24.661	2950.95	10.545	2406.12	94.347	2709.67	47.436	2878.11	28.256	2264.04	110.687	2430.37	279.647	2944.47	13.129	2434.35	88.219	2856.76	29.614	2945.56	11.504	2443.96	91.324	2729.01	47.123	2875.86	24.797	2335.06	108.551	2846.41	28.75	2943.74	12.638	2436.5	88.854	2860.64	29.84	2946.14	12.729	2462.2	93.252	2752.12
451	2846.62	28.436	2944.61	14.825	2405.78	88.246	2863.07	24.914	2950.87	10.53	2404.11	94.543	2708.85	47.437	2877.85	28.289	2262.12	110.819	2428.47	280.607	2944.32	13.149	2432.41	88.22	2856.24	29.583	2945.47	11.522	2442.41	91.671	2727.85	47.458	2875.46	24.792	2333.24	109.095	2845.96	28.768	2943.55	12.692	2434.67	89.267	2860.07	30.15	2945.98	12.75	2460.36	92.943	2751.35
452	2846.05	28.497	2944.48	14.864	2402.38	88.685	2862.55	25.038	2950.75	10.584	2401.7	94.559	2707.97	47.551	2877.5	28.333	2260.96	111.072	2427.46	281.117	2944.19	13.239	2430.19	88.244	2855.65	29.783	2945.25	11.557	2440.44	92.04	2726.55	47.485	2874.93	24.788	2331.81	109.297	2845.35	28.906	2943.36	12.697	2433.24	89.21	2859.59	30.161	2945.79	12.802	2458.01	93.217	2750.35
453	2845.44	28.623	2944.35	14.892	2400.79	88.934	2862.12	25.095	2950.61	10.607	2399.12	95.08	2706.73	47.557	2877.13	28.359	2258.82	111.826	2425.43	282.275	2944	13.263	2428.19	88.149	2855.08	29.796	2945.1	11.633	2438.34	92.444	2725.56	47.741	2874.62	24.91	2330.2	109.411	2844.73	28.989	2943.25	12.75	2431.57	89.251	2859.12	30.233	2945.7	12.784	2456.52	93.139	2749.34
454	2844.95	28.725	2944.18	14.908	2398.73	88.528	2861.63	25.156	2950.44	10.614	2396.94	95.52	2705.78	47.653	2876.66	28.409	2257.34	111.687	2424.33	282.377	2943.85	13.278	2426.04	88.962	2854.49	29.905	2944.87	11.681	2436.94	92.862	2724.47	47.827	2874.28	24.993	2328.18	109.845	2844.05	29.015	2943.1	12.801	2429.41	89.939	2858.65	30.2	2945.56	12.832	2454.64	93.196	2748.49
455	2844.39	28.716	2944.08	14.881	2396.62	88.95	2861.11	25.199	2950.34	10.618	2394.67	95.874	2704.74	47.479	2876.32	28.499	2255.76	111.824	2423.25	282.804	2943.71	13.311	2424.16	89.091	2854.12	30.061	2944.72	11.703	2434.95	93.646	2723.37	47.94	2873.94	25.012	2326.43	109.935	2843.46	29.077	2942.96	12.857	2427.39	90.283	2858.14	30.142	2945.49	12.827	2452.93	92.75	2747.49
456	2843.84	28.924	2943.91	14.883	2394.28	89.049	2860.69	25.296	2950.16	10.698	2393.29	95.756	2703.64	47.707	2875.97	28.49	2254.02	112.455	2421.72	283.624	2943.59	13.333	2422.46	89.25	2853.74	30.102	2944.58	11.716	2432.93	93.867	2722.15	48.273	2873.55	25.104	2324.82	110.36	2842.99	29.041	2942.81	12.82	2425.18	90.627	2857.65	30.165	2945.35	12.867	2451.03	92.666	2746.6
457	2843.31	28.989	2943.75	14.911	2392.35	89.74	2860.31	25.331	2950	10.721	2391.31	96.123	2702.41	47.921	2875.44	28.57	2252.17	112.603	2420.03	284.437	2943.42	13.383	2420.87	89.627	2853.26	30.116	2944.36	11.649	2431.34	93.725	2721.35	48.177	2873.12	25.136	2322.96	111.099	2842.55	29.105	2942.64	12.89	2422.97	90.917	2857.07	30.305	2945.2	12.937	2449.1	93.109	2745.76
458	2842.74	29.098	2943.6	14.961	2390.63	89.9	2859.8	25.454	2949.88	10.716	2389.15	96.273	2701.35	48.072	2875	28.761	2250.61	112.663	2418.52	285.061	2943.32	13.439	2419.26	90.209	2852.74	30.205	2944.24	11.586	2429.7	93.616	2720.24	48.26	2872.72	24.993	2321.31	111.346	2842	29.205	2942.5	12.91	2421.07	90.94	2856.56	30.272	2945.08	12.987	2447.75	93.327	2745.01
459	2842.21	29.275	2943.44	15.013	2389.15	90.193	2859.27	25.484	2949.68	10.803	2386.8	95.819	2700.3	48.179	2874.66	28.906	2248.55	112.685	2416.86	285.934	2943.19	13.448	2417.34	90.699	2852.37	30.275	2944.12	11.551	2427.82	93.987	2719.09	48.269	2872.29	24.984	2319.47	111.508	2841.59	29.347	2942.37	12.938	2419.12	91.329	2856.05	30.209	2944.98	12.953	2446.18	93.257	2744.14
460	2841.62	29.392	2943.27	15.084	2387.17	90.104	2858.91	25.478	2949.51	10.832	2384.72	96.184	2699.23	48.18	2874.26	29.112	2247.18	112.913	2415.71	286.31	2943.06	13.461	2415.57	90.941	2851.85	30.381	2943.98	11.593	2425.96	94.209	2718.24	48.445	2871.88	25.027	2317.53	112.366	2840.99	29.486	2942.28	13.025	2417.56	91.726	2855.65	30.26	2944.84	12.977	2444.41	92.83	2743.01
461	2840.97	29.53	2943.12	15.074	2385.68	90.58	2858.49	25.453	2949.41	10.883	2382.76	96.015	2698.24	48.54	2873.82	29.086	2245.26	112.95	2414.07	286.803	2942.89	13.45	2414.14	91.192	2851.48	30.482	2943.89	11.631	2424.25	94.383	2717.26	48.713	2871.48	24.982	2315.63	112.355	2840.47	29.677	2942.17	13.062	2415.6	92.14	2855.12	30.431	2944.73	13.019	2442.68	92.816	2742.14
462	2840.52	29.541	2942.95	15.099	2383.38	90.873	2858.07	25.433	2949.32	10.908	2380.86	96.349	2697.01	48.834	2873.49	29.18	2242.69	113.815	2412.04	287.912	2942.73	13.535	2412.35	91.843	2850.96	30.474	2943.82	11.627	2422.74	94.351	2716.09	48.927	2871.04	24.875	2314.08	112.603	2839.91	29.674	2942.05	13.059	2413.87	92.993	2854.61	30.468	2944.57	13.087	2440.99	93.128	2741.17
463	2839.89	29.619	2942.77	15.102	2381.35	91.254	2857.33	25.57	2949.22	10.953	2379.58	96.25	2696.15	48.901	2873.15	29.232	2240.99	113.8	2410.57	288.637	2942.49	13.598	2410.79	91.59	2850.41	30.468	2943.74	11.629	2421.11	94.372	2714.62	49.14	2870.68	24.961	2311.91	112.75	2839.28	29.762	2941.92	13.052	2412.01	93.304	2854.18	30.541	2944.42	13.21	2439.47	93.486	2740.27
464	2839.43	29.721	2942.63	15.109	2379.58	91.248	2856.88	25.738	2949.07	10.984	2378.01	96.259	2695.21	49.063	2872.56	29.291	2239.24	114.078	2409.12	289.164	2942.26	13.528	2409.38	91.683	2849.87	30.472	2943.58	11.604	2419.45	94.436	2713.73	49.19	2870.08	25.09	2310.19	112.814	2838.91	29.833	2941.81	13.049	2410	93.203	2853.75	30.639	2944.28	13.189	2437.69	93.493	2739.58
465	2838.91	29.85	2942.54	15.092	2378.03	91.36	2856.29	26.001	2948.98	11.001	2376.27	96.796	2693.97	49.455	2872.17	29.39	2237.29	114.421	2407.22	290.021	2942.05	13.63	2407.37	91.701	2849.42	30.609	2943.48	11.624	2417.83	94.526	2712.78	49.263	2869.71	25.162	2308.47	113.304	2838.34	29.837	2941.7	13.06	2408.26	93.706	2853.36	30.693	2944.15	13.227	2436.5	93.037	2738.7
466	2838.4	29.965	2942.42	15.062	2375.98	91.448	2856.03	25.978	2948.88	11.006	2373.83	96.737	2692.94	49.801	2871.8	29.378	2235.56	114.558	2405.58	290.633	2941.85	13.601	2405.33	92.158	2848.94	30.663	2943.36	11.635	2416.6	94.559	2711.85	49.5	2869.35	25.179	2306.51	113.551	2837.87	29.909	2941.62	13.059	2406.65	94.016	2852.73	30.744	2944.01	13.222	2434.48	93.433	2737.72
467	2837.69	30.212	2942.28	15.117	2374.83	91.532	2855.67	26.055	2948.72	11.027	2372.07	97.546	2691.77	49.767	2871.46	29.373	2233.61	114.814	2403.99	291.292	2941.66	13.647	2403.86	92.145	2848.4	30.552	2943.16	11.726	2415.03	94.707	2711.02	49.581	2869.05	25.163	2304.91	113.858	2837.34	30.13	2941.42	13.157	2405.21	93.981	2852.26	30.953	2943.88	13.278	2432.15	94.05	2736.72
468	2837.25	30.24	2942.17	15.116	2373.13	91.68	2855.16	26.098	2948.54	11.025	2370.19	98.043	2690.91	49.666	2871.22	29.425	2232.2	114.716	2402.95	291.451	2941.49	13.664	2402.03	92.608	2848.05	30.511	2943.05	11.791	2413.83	94.779	2709.95	49.554	2868.72	25.295	2303.38	114.082	2836.83	30.245	2941.29	13.172	2403.66	93.989	2851.74	30.926	2943.69	13.264	2430.41	94.353	2735.79
469	2836.63	30.14	2941.97	15.206	2371.98	91.699	2854.69	26.116	2948.41	11.077	2368.49	98.268	2689.65	49.871	2870.79	29.398	2229.98	115.069	2401.07	292.199	2941.44	13.698	2400.42	92.941	2847.68	30.571	2942.85	11.808	2412.47	94.862	2709.18	49.734	2868.32	25.382	2301.32	114.645	2836.26	30.337	2941.17	13.179	2401.55	94.266	2851.34	30.917	2943.53	13.23	2428.62	94.444	2734.7
470	2836.13	30.262	2941.85	15.236	2369.98	92.212	2854.2	26.461	2948.29	11.025	2366.13	98.949	2688.61	49.489	2870.34	29.442	2228.5	115.335	2399.76	292.606	2941.24	13.665	2398.69	93.137	2847.21	30.608	2942.74	11.878	2410.29	95.503	2708.23	50.108	2867.97	25.493	2299.38	114.405	2835.72	30.461	2941.01	13.195	2399.42	94.264	2850.72	31.064	2943.4	13.268	2426.72	94.356	2733.7
471	2835.67	30.404	2941.73	15.247	2368.56	92.264	2853.64	26.518	2948.11	11.105	2364.64	99.105	2687.63	49.647	2869.95	29.408	2227.1	115.243	2398.68	292.933	2941	13.621	2397.26	93.155	2846.73	30.777	2942.52	11.906	2408.67	95.527	2707.02	50.263	2867.75	25.593	2297.89	114.613	2835.3	30.568	2940.85	13.194	2397.24	94.598	2849.98	31.108	2943.26	13.279	2424.91	94.368	2732.91
472	2835.01	30.529	2941.61	15.243	2366.73	92.257	2853.07	26.575	2947.99	11.16	2362.43	98.91	2686.58	49.874	2869.55	29.567	2225.5	115.692	2397.44	293.737	2940.87	13.613	2395.12	94.116	2846.14	30.916	2942.36	11.96	2406.82	95.598	2706.28	50.688	2867.39	25.648	2296.44	115.223	2834.86	30.701	2940.75	13.223	2395.92	94.79	2849.39	31.067	2943.13	13.269	2423.44	94.698	2732.15
473	2834.46	30.608	2941.41	15.321	2364.78	92.849	2852.6	26.785	2947.86	11.233	2360.27	99.022	2685.33	50.233	2869.18	29.618	2223.64	115.583	2395.63	294.107	2940.72	13.696	2393.3	94.112	2845.71	31.106	2942.24	11.99	2405.22	95.363	2705.33	50.719	2866.97	25.695	2295.16	115.327	2834.38	30.776	2940.57	13.23	2394.34	94.795	2848.93	31.082	2942.93	13.291	2421.89	94.729	2731.09
474	2833.95	30.674	2941.21	15.373	2362.73	93.537	2852.13	26.738	2947.73	11.27	2358.54	98.718	2684.07	50.258	2868.74	29.802	2222.43	115.619	2394.55	294.399	2940.63	13.714	2391.57	94.393	2845.26	31.072	2942.08	12.006	2403.72	95.287	2704.37	50.96	2866.58	25.851	2293.7	115.272	2833.79	30.939	2940.42	13.188	2392.51	94.911	2848.42	31.228	2942.82	13.316	2420.33	95.211	2730.03
475	2833.35	30.719	2941.07	15.318	2361.37	93.821	2851.71	26.869	2947.65	11.247	2356.58	99.051	2683.03	50.434	2868.36	29.945	2220.68	116.044	2393.05	295.231	2940.39	13.764	2389.87	95.107	2844.85	31.109	2941.94	12.007	2401.97	95.497	2703.54	51.23	2866.31	25.945	2292.17	115.43	2833.25	31	2940.31	13.165	2391.09	94.944	2847.86	31.281	2942.69	13.332	2418.52	95.393	2729.1
476	2832.87	30.753	2940.93	15.359	2359.85	94.295	2851.07	27.021	2947.5	11.209	2354.97	99.517	2682.22	50.373	2868	29.954	2219.09	116.343	2391.75	295.703	2940.32	13.804	2388.47	95.473	2844.3	31.329	2941.79	12.037	2400.32	95.772	2702.38	51.491	2865.95	26.054	2290.41	115.841	2832.84	31.039	2940.19	13.235	2389.3	94.844	2847.41	31.156	2942.5	13.317	2416.99	95.51	2728.22
477	2832.28	30.917	2940.69	15.361	2358.09	94.384	2850.54	27.125	2947.36	11.215	2353.61	99.766	2680.92	50.591	2867.58	30.007	2217.6	116.186	2390.36	296.147	2940.18	13.905	2386.87	95.682	2843.92	31.487	2941.63	12.054	2398.97	95.942	2701.44	51.706	2865.59	26.098	2289.08	115.935	2832.39	31.094	2939.96	13.211	2387.59	95.293	2846.95	31.31	2942.38	13.357	2415.25	95.314	2727.46
478	2831.62	31.063	2940.61	15.389	2356.37	94.485	2850.13	27.19	2947.28	11.265	2351.93	100.681	2679.85	50.532	2867.06	30.052	2216.16	116.088	2389.1	296.311	2940.02	13.91	2385.43	95.901	2843.42	31.646	2941.46	12.113	2397.3	96.205	2700.35	51.907	2865.26	26.245	2287.44	116.568	2831.81	31.168	2939.86	13.223	2386.07	95.099	2846.58	31.349	2942.22	13.344	2413.61	95.108	2726.48
479	2831.19	31.134	2940.44	15.425	2354.62	94.358	2849.78	27.179	2947.19	11.28	2350.4	100.723	2678.87	50.819	2866.71	30.199	2214.54	116.439	2387.68	296.933	2939.83	13.859	2384.19	96.02	2843.09	31.681	2941.32	12.114	2395.35	96.86	2699.49	51.898	2864.87	26.223	2285.76	116.571	2831.35	31.187	2939.64	13.287	2384.33	95.713	2846.2	31.524	2942.08	13.354	2412.35	95.009	2725.59
480	2830.59	31.275	2940.26	15.522	2352.68	94.851	2849.35	27.295	2947.01	11.385	2348.44	100.875	2677.97	50.796	2866.41	30.233	2213.36	116.872	2386.48	297.498	2939.64	13.879	2382.65	96.868	2842.71	31.742	2941.08	12.118	2393.38	96.985	2698.53	51.978	2864.55	26.097	2284.09	116.557	2830.84	31.32	2939.49	13.266	2382.67	95.847	2845.66	31.825	2941.91	13.448	2410.78	95.539	2725.01
481	2830.09	31.188	2940.09	15.562	2350.82	95.403	2848.87	27.396	2946.87	11.405	2346.62	100.487	2676.98	50.829	2865.89	30.309	2211.93	117.134	2385.27	298.119	2939.49	13.982	2380.6	97.177	2842.22	31.882	2940.92	12.124	2391.87	96.797	2697.73	52.244	2864.15	26.251	2282.47	116.818	2830.54	31.323	2939.33	13.345	2381.14	96.068	2845.22	31.786	2941.81	13.426	2409.29	95.684	2724.1
[truncated: 118 more rows]
[truncated: 95 more columns]

## Sheet: Mean F ER 
Notes:
Mean F ER refers to mean F in the entire fragment
First data column under each heading is the mean population size
Second data column under each heading is the standard deviation from 100 replicate runs.
E= Equal
N= Near
F= Far
S= seed or offspring
P= pollen
[truncated: 601 more rows]
[truncated: 95 more columns]

## Sheet: Mean Pop RR
Notes:
[truncated: 609 more rows]
[truncated: 59 more columns]

## Sheet: Mean alleles RR 
Notes:
[truncated: 609 more rows]
[truncated: 59 more columns]

## Sheet: Mean F RR
Notes:
[truncated: 609 more rows]
[truncated: 59 more columns]
